# Supplementary material for: Integrative multi-omics analysis reveals a novel subtype of hepatocellular carcinoma with biological and clinical relevance
Source: Front Immunol. 2024 Dec 6;15:1517312. doi: 10.3389/fimmu.2024.1517312 (PMC11659151; doi:10.3389/fimmu.2024.1517312)
Supplement: Supplementary file 6 [file Table1.xlsx]

## Sheet: Table S1
Table S1 The clinical characteristics of IHC patients
Variables	Entire cohort (n=40)	Ki67 high cohort (n= 23)	Ki67 low cohort (n=17)
Age	54.00(50.00, 61.00)	52(44, 58)	61(51.50, 66.00)
Sex, n(%)
Female	11 (27.50%)	7 (30.43%)	4 (23.53%)
Male	29 (72.50%)	16 (69.57%)	13 (76.47%)
HBV inferction
No	5 (12.50%)	3 (13.04%)	2 (11.76%)
Yes	35 (87.5%)	20 (86.96%)	15 (88.24%)
Serum AFP (ng/ml), n(%)
<400	24 (60.00%)	15 (65.22%)	9 (52.94%)
>400	16 (40.00%)	8 (34.78%)	8 (47.06%)
Child-Pugh scores, n(%)
5-6	37 (92.50%)	21 (91.30%)	16 (94.12%)
7	3 (7.50%)	2 (8.70%)	1 (5.88%)
Tumor size(cm), n(%)
≤5	27 (67.50%)	14 (60.87%)	4 (23.53%)
>5	13 (32.50%)	9 (39.13%)	13 (76.47%)
Tumor number, n(%)
Single	18 (45.00%)	17 (73.91%)	1 (5.88%)
Multiple	22 (55.00%)	6 (26.09%)	16 (94.12%)
BCLC stages, n(%)
A	32 (80.00%)	16 (69.57%)	16 (94.12%)
B	7 (17.50%)	6 (26.09%)	1 (5.88%)
C	1 (2.50%)	1 (4.35%)	0 (0.00%)

## Sheet: Table S2
Table S2 The transcription factors regulon activity of epithlial cells
TF	XPO1+Epi	CYP2E1+Epi	S100A6+Epi	STMN1+Epi
AR(+)	0.805279	0.892093	-1.08864	-0.608727
ARNT2(+)	1.49688	-0.50188	-0.418637	-0.576367
ASCL1(+)	-1.13036	1.12787	0.475697	-0.473203
ASCL2(+)	-0.413948	-0.0440929	1.3956	-0.937556
ATF4(+)	-1.48773	0.420355	0.3917	0.675674
ATF6(+)	1.49116	-0.511888	-0.357514	-0.621761
BATF(+)	0.835764	-0.185724	0.688816	-1.33886
BCL6B(+)	-0.213531	-0.0828762	1.35311	-1.0567
BCLAF1(+)	1.4636	-0.748205	-0.502928	-0.212462
BHLHE41(+)	1.3895	-0.251563	-0.145551	-0.992384
BRF1(+)	-0.665606	0.0925842	1.37835	-0.805327
CDX2(+)	0.568577	-1.20869	-0.390899	1.03101
CEBPA(+)	1.32956	0.198428	-0.651024	-0.876964
CEBPB(+)	-1.07145	0.659926	1.02179	-0.610272
CEBPD(+)	1.46939	-0.279569	-0.429208	-0.76061
CEBPG(+)	-1.32305	0.898782	0.631491	-0.207219
CHD2(+)	1.48515	-0.563344	-0.29947	-0.622333
CREB3(+)	1.48937	-0.3889	-0.438347	-0.662118
CREB3L1(+)	1.48595	-0.304611	-0.564283	-0.617054
CREM(+)	0.773538	-0.365123	0.841001	-1.24942
CUX1(+)	1.49402	-0.500284	-0.387594	-0.606138
DBP(+)	1.42234	-0.113778	-0.886493	-0.422067
DDIT3(+)	1.38196	0.0440512	-0.523917	-0.902091
E2F1(+)	-1.16073	-0.244299	0.152075	1.25295
E2F2(+)	-1.2486	-0.00418454	0.0535618	1.19922
E2F4(+)	-1.31884	-0.0716294	0.315228	1.07525
E2F7(+)	0.737187	-1.34631	-0.174229	0.783354
E2F8(+)	-1.09104	-0.221471	-0.0142785	1.32679
EBF2(+)	1.48031	-0.571054	-0.268616	-0.640641
EGR1(+)	1.47136	-0.534794	-0.233226	-0.703344
EGR2(+)	1.42319	-0.775051	-0.0378886	-0.610247
EGR3(+)	0.225729	-0.120712	1.15765	-1.26267
ELF1(+)	1.36418	-0.471784	0.0628477	-0.955242
ELF3(+)	1.49738	-0.498316	-0.427144	-0.571918
ELF4(+)	-0.53454	0.580853	1.06675	-1.11307
EN1(+)	1.28494	-0.49683	0.235047	-1.02316
EOMES(+)	-1.07544	0.136319	1.30139	-0.362262
ERG(+)	1.02761	-0.502241	0.618727	-1.14409
ESRRA(+)	1.22743	-0.107123	0.0934533	-1.21376
ESRRB(+)	1.42583	-0.0498037	-0.782317	-0.593714
ETS1(+)	-0.281001	0.127207	1.27961	-1.12581
ETV2(+)	-0.880805	1.27787	-0.704696	0.307633
ETV3(+)	1.37228	-0.67041	0.10791	-0.809782
ETV5(+)	1.30672	-0.714121	0.254575	-0.847174
ETV6(+)	1.48557	-0.515655	-0.316417	-0.653498
ETV7(+)	1.47615	-0.558937	-0.248952	-0.668266
EZH2(+)	-0.81219	-0.462878	-0.172773	1.44784
FLI1(+)	0.972447	-0.302813	0.597504	-1.26714
FOSL1(+)	1.34596	-0.516428	0.122651	-0.952183
FOSL2(+)	1.35822	-0.112471	-0.194724	-1.05103
FOXA3(+)	-1.24057	0.378404	-0.256712	1.11888
FOXI1(+)	1.49204	-0.520048	-0.361505	-0.610484
FOXJ1(+)	1.4707	-0.566558	-0.220439	-0.683705
FOXJ3(+)	1.49633	-0.51351	-0.406686	-0.576129
FOXK2(+)	1.43825	-0.478912	-0.131867	-0.827467
FOXM1(+)	-0.468949	-0.523436	-0.507223	1.49961
FOXN3(+)	1.39984	-0.368896	-0.08366	-0.947288
FOXO1(+)	1.46393	-0.49898	-0.215681	-0.74927
FOXP1(+)	1.44972	-0.553507	-0.139598	-0.756612
FOXP3(+)	1.44034	-0.22248	-0.349765	-0.868095
FOXP4(+)	1.41919	-0.929459	-0.277284	-0.212443
GATA1(+)	1.37773	-0.348878	-0.0396245	-0.989228
GATA2(+)	0.368341	-0.53345	1.21528	-1.05017
GATA3(+)	-1.22861	0.962921	0.646653	-0.380959
GCM1(+)	1.49902	-0.532305	-0.517482	-0.449231
GFI1(+)	-1.29686	0.131314	1.14029	0.0252595
HCFC1(+)	1.43366	-0.497832	-0.108111	-0.827712
HDAC2(+)	-1.37416	-0.0968754	0.634699	0.836336
HES6(+)	1.47164	-0.617306	-0.217082	-0.63725
HESX1(+)	1.47099	-0.552521	-0.225665	-0.692806
HLF(+)	-0.559672	1.49809	-0.436125	-0.50229
HNF1B(+)	1.48478	-0.449083	-0.34842	-0.687279
HOXA13(+)	1.39796	-0.568657	0.0203509	-0.849657
HOXA3(+)	0.197647	1.33152	-0.861543	-0.667627
HOXA4(+)	1.28063	-0.596764	0.278553	-0.962423
HOXA9(+)	1.37949	-0.566922	0.065666	-0.878234
HOXB13(+)	0.797845	-0.972899	-0.749607	0.924662
HOXB6(+)	0.726906	-0.685858	0.979567	-1.02061
HOXC5(+)	0.118293	-0.387894	1.31785	-1.04825
HOXC8(+)	1.49538	-0.408475	-0.487322	-0.599584
HOXC9(+)	1.49811	-0.550576	-0.51637	-0.431162
HOXD1(+)	1.35561	-0.185885	-0.113893	-1.05584
HSF4(+)	0.784458	-0.187082	0.743233	-1.34061
IKZF1(+)	0.899142	-0.276847	0.668973	-1.29127
IRF1(+)	0.941865	-0.268028	0.615453	-1.28929
IRF4(+)	1.35728	-0.453274	0.0694087	-0.97341
IRF5(+)	0.31754	0.164662	0.932737	-1.41494
IRF8(+)	0.981454	-0.50207	0.674028	-1.15341
JUN(+)	1.4512	-0.421633	-0.209624	-0.819942
JUNB(+)	1.45569	-0.535683	-0.167759	-0.752245
JUND(+)	1.45887	-0.502089	-0.193869	-0.762909
KDM4C(+)	1.41872	-0.516583	-0.0551695	-0.846962
KDM5A(+)	1.482	-0.57669	-0.27758	-0.627732
KLF2(+)	1.28528	-0.541222	0.251796	-0.995856
KLF6(+)	0.778181	-0.343862	0.82732	-1.26164
LBX2(+)	-1.09722	1.29988	0.105907	-0.308565
LHX3(+)	-1.25088	0.720138	-0.357465	0.888208
LMX1A(+)	1.32645	-0.505673	0.158818	-0.979595
MAFK(+)	1.49766	-0.423149	-0.555858	-0.518648
MAZ(+)	-1.20436	-0.0689962	0.0308484	1.2425
MECOM(+)	1.49779	-0.423964	-0.524169	-0.549658
MEF2A(+)	1.5	-0.499266	-0.500829	-0.499904
MEF2C(+)	0.0304409	-0.283362	1.32788	-1.07495
MIXL1(+)	-1.05034	-0.431506	1.29439	0.187456
MSX2(+)	1.28044	-0.545465	0.262137	-0.997111
MXD3(+)	-0.655136	-0.491406	-0.34107	1.48761
MYB(+)	0.261481	-0.840052	1.30382	-0.725251
MYBL2(+)	-1.10428	-0.0742417	-0.145787	1.32431
MYF6(+)	-1.41349	0.0453014	0.505167	0.86302
NELFE(+)	-1.30123	0.190705	-0.0164952	1.12702
NEUROD1(+)	-0.967525	-0.343147	1.39263	-0.0819618
NFATC1(+)	-0.242275	-0.0876238	1.36478	-1.03489
NFE2(+)	0.292462	-0.417296	1.23129	-1.10646
NFE2L2(+)	0.0599445	-0.992429	-0.421656	1.35414
NFIC(+)	1.4975	-0.417703	-0.534659	-0.545133
NFKB1(+)	1.11812	-0.605032	0.534688	-1.04778
NHLH1(+)	1.41843	-0.346283	-0.153072	-0.919078
NKX2-2(+)	-1.19106	-0.170166	1.24005	0.121174
NR1H2(+)	1.36351	-1.01205	-0.0101605	-0.341305
NR1H4(+)	1.09205	0.591508	-0.699724	-0.983835
NR1I2(+)	0.171831	-0.332002	1.27328	-1.11311
NR2F6(+)	1.42565	-0.0370028	-0.725754	-0.662894
NR3C1(+)	1.47025	-0.464737	-0.261024	-0.744486
NR4A3(+)	0.709737	-0.632731	0.984473	-1.06148
OSR2(+)	-0.181491	-1.0424	-0.140229	1.36411
OVOL2(+)	-0.147358	0.0387876	1.27307	-1.1645
PAX4(+)	-1.21881	-0.195156	1.19522	0.21875
PAX5(+)	0.731039	-0.447031	0.912846	-1.19685
PAX6(+)	1.07564	-0.202949	0.406568	-1.27926
PDX1(+)	-0.478021	-0.341983	1.48665	-0.666645
PITX3(+)	0.894247	-0.91717	-0.812814	0.835737
POLE3(+)	-1.30665	0.0871274	0.0894441	1.13008
POLR2A(+)	0.159047	-0.252534	1.25226	-1.15878
POLR3G(+)	-0.820629	1.43151	-0.092395	-0.518482
POU2F2(+)	1.3619	-0.550727	0.100842	-0.912012
POU2F3(+)	1.48995	-0.563763	-0.334028	-0.592157
POU3F1(+)	1.35238	-0.39159	0.0469445	-1.00773
PPARA(+)	1.46646	-0.214934	-0.525418	-0.726109
PPARD(+)	0.956536	-0.546485	0.717559	-1.12761
PPARG(+)	-1.29487	0.202933	-0.0396857	1.13162
PRDM1(+)	-0.095196	0.0648276	1.23712	-1.20676
PRDM16(+)	1.47838	-0.474832	-0.295146	-0.708398
RAD21(+)	0.141646	-0.952325	-0.52858	1.33926
RARG(+)	1.48985	-0.357015	-0.491519	-0.641318
REL(+)	1.2975	-0.466079	0.19814	-1.02956
RELB(+)	1.41112	-0.628414	0.000760645	-0.78347
RUNX3(+)	-0.857017	0.287653	1.28984	-0.720477
RXRA(+)	0.36746	1.22773	-0.591019	-1.00417
RXRB(+)	1.33778	0.139165	-0.962422	-0.51452
SAP30(+)	-0.418303	-0.695596	-0.370623	1.48452
SHOX2(+)	1.38626	-0.499259	0.0231997	-0.910205
SIX3(+)	1.49834	-0.493883	-0.444885	-0.559575
SIX5(+)	-1.084	-0.148654	-0.105865	1.33852
SMARCA4(+)	1.4965	-0.513051	-0.408988	-0.574459
SNAI3(+)	0.48409	-9.22552e-05	0.908768	-1.39277
SOX2(+)	1.48143	-0.559157	-0.277546	-0.644728
SOX4(+)	1.48147	-0.49538	-0.301112	-0.684974
SP1(+)	0.852673	0.518079	0.0443716	-1.41512
SP4(+)	-0.386743	-0.530442	1.49504	-0.577855
SPI1(+)	0.160977	-0.395729	1.29846	-1.06371
SPIB(+)	1.49273	-0.636578	-0.425434	-0.430722
SREBF2(+)	1.49735	-0.531557	-0.415839	-0.549958
SRY(+)	0.239394	-0.556473	-0.977849	1.29493
STAT1(+)	-0.609792	0.148196	1.34876	-0.887159
STAT3(+)	1.4786	-0.521512	-0.27388	-0.683204
STAT4(+)	-1.14663	0.476827	1.12025	-0.450453
STAT5A(+)	0.888152	0.0527778	0.469143	-1.41007
TBX15(+)	-1.46878	0.709145	0.539953	0.219678
TBX21(+)	-0.849693	0.119855	1.36425	-0.634412
TBX4(+)	1.45317	-0.453663	-0.802217	-0.197293
TCF24(+)	-1.34807	-0.00534672	1.04196	0.311458
TCF4(+)	0.424017	-0.430386	1.151	-1.14463
TCF7L2(+)	1.49896	-0.521046	-0.447372	-0.530545
TEAD1(+)	1.49623	-0.518758	-0.403726	-0.573748
TFDP1(+)	-1.13073	-0.0470562	-0.127221	1.30501
THAP11(+)	0.677358	-0.879981	1.03573	-0.833111
THRB(+)	1.49848	-0.445115	-0.497909	-0.555452
TP73(+)	-1.12344	-0.152627	1.30901	-0.0329479
VDR(+)	-0.855902	0.581345	1.10985	-0.83529
XBP1(+)	-1.11212	0.3103	-0.419292	1.22111
YBX1(+)	-1.34983	0.207279	0.0802145	1.06234
YY1(+)	1.35704	-1.01107	0.0223891	-0.368362
ZBTB14(+)	-1.1041	-0.335765	1.2819	0.15796
ZBTB5(+)	1.49187	-0.642131	-0.44672	-0.40302
ZBTB7A(+)	1.46586	-0.356704	-0.321246	-0.787914
ZBTB7B(+)	1.36733	-0.431747	0.035373	-0.970955
ZEB1(+)	1.47524	-0.498294	-0.266944	-0.710004
ZNF148(+)	1.49909	-0.50338	-0.455381	-0.540331
ZNF165(+)	-1.17294	0.0408217	-0.134541	1.26666
ZNF233(+)	0.371616	-0.910137	-0.702477	1.241
ZNF528(+)	0.364229	0.392759	0.722997	-1.47998
ZNF607(+)	-1.33673	1.04185	-0.0577503	0.352632
ZNF768(+)	-0.854216	-0.124193	-0.453199	1.43161
ZNF831(+)	-0.490428	0.214646	1.29448	-1.01869
ZNF91(+)	1.49722	-0.492612	-0.428053	-0.57656

## Sheet: Table S3
Table S3 The significantly enriched L-R interactions
Sources	Targets	Ligands	Receptors	Prob	Pval	Interaction_name	Pathway_name	Annotation	Evidence
Endo	Mono/Mac	APP	CD74	0.257218	0	APP - CD74	APP	Cell-Cell Contact	PMID: 19849849
Neu	Endo	NAMPT	INSR	0.240964	0	NAMPT - INSR	VISFATIN	Secreted Signaling	PMID: 28490838
Endo	Bc	APP	CD74	0.213346	0	APP - CD74	APP	Cell-Cell Contact	PMID: 19849849
STMN1+Epi	Mono/Mac	MIF	CD74_CD44	0.210475	0	MIF - (CD74+CD44)	MIF	Secreted Signaling	PMID: 29637711; PMID: 26175090
Endo	Cycling	APP	CD74	0.209638	0	APP - CD74	APP	Cell-Cell Contact	PMID: 19849849
STMN1+Epi	Mono/Mac	MIF	CD74_CXCR4	0.208591	0	MIF - (CD74+CXCR4)	MIF	Secreted Signaling	PMID: 29637711; PMID: 24760155
S100A6+Epi	Mono/Mac	MIF	CD74_CD44	0.205857	0	MIF - (CD74+CD44)	MIF	Secreted Signaling	PMID: 29637711; PMID: 26175090
S100A6+Epi	Mono/Mac	MIF	CD74_CXCR4	0.204004	0	MIF - (CD74+CXCR4)	MIF	Secreted Signaling	PMID: 29637711; PMID: 24760155
CYP2E1+Epi	Mono/Mac	MIF	CD74_CD44	0.203319	0	MIF - (CD74+CD44)	MIF	Secreted Signaling	PMID: 29637711; PMID: 26175090
CYP2E1+Epi	Mono/Mac	MIF	CD74_CXCR4	0.201484	0	MIF - (CD74+CXCR4)	MIF	Secreted Signaling	PMID: 29637711; PMID: 24760155
STMN1+Epi	Bc	MIF	CD74_CXCR4	0.199704	0	MIF - (CD74+CXCR4)	MIF	Secreted Signaling	PMID: 29637711; PMID: 24760155
Endo	Endo	APP	CD74	0.197132	0	APP - CD74	APP	Cell-Cell Contact	PMID: 19849849
S100A6+Epi	Bc	MIF	CD74_CXCR4	0.195264	0	MIF - (CD74+CXCR4)	MIF	Secreted Signaling	PMID: 29637711; PMID: 24760155
CYP2E1+Epi	Bc	MIF	CD74_CXCR4	0.192825	0	MIF - (CD74+CXCR4)	MIF	Secreted Signaling	PMID: 29637711; PMID: 24760155
STMN1+Epi	Cycling	MIF	CD74_CXCR4	0.188275	0	MIF - (CD74+CXCR4)	MIF	Secreted Signaling	PMID: 29637711; PMID: 24760155
STMN1+Epi	Cycling	MIF	CD74_CD44	0.186182	0	MIF - (CD74+CD44)	MIF	Secreted Signaling	PMID: 29637711; PMID: 26175090
S100A6+Epi	Cycling	MIF	CD74_CXCR4	0.18403	0	MIF - (CD74+CXCR4)	MIF	Secreted Signaling	PMID: 29637711; PMID: 24760155
XPO1+Epi	Mono/Mac	MIF	CD74_CD44	0.181999	0	MIF - (CD74+CD44)	MIF	Secreted Signaling	PMID: 29637711; PMID: 26175090
S100A6+Epi	Cycling	MIF	CD74_CD44	0.181974	0	MIF - (CD74+CD44)	MIF	Secreted Signaling	PMID: 29637711; PMID: 26175090
CYP2E1+Epi	Cycling	MIF	CD74_CXCR4	0.1817	0	MIF - (CD74+CXCR4)	MIF	Secreted Signaling	PMID: 29637711; PMID: 24760155
XPO1+Epi	Mono/Mac	MIF	CD74_CXCR4	0.180312	0	MIF - (CD74+CXCR4)	MIF	Secreted Signaling	PMID: 29637711; PMID: 24760155
CYP2E1+Epi	Cycling	MIF	CD74_CD44	0.179665	0	MIF - (CD74+CD44)	MIF	Secreted Signaling	PMID: 29637711; PMID: 26175090
STMN1+Epi	Tc	MIF	CD74_CXCR4	0.176228	0	MIF - (CD74+CXCR4)	MIF	Secreted Signaling	PMID: 29637711; PMID: 24760155
STMN1+Epi	Bc	MIF	CD74_CD44	0.175176	0	MIF - (CD74+CD44)	MIF	Secreted Signaling	PMID: 29637711; PMID: 26175090
XPO1+Epi	Bc	MIF	CD74_CXCR4	0.172367	0	MIF - (CD74+CXCR4)	MIF	Secreted Signaling	PMID: 29637711; PMID: 24760155
S100A6+Epi	Tc	MIF	CD74_CXCR4	0.172197	0	MIF - (CD74+CXCR4)	MIF	Secreted Signaling	PMID: 29637711; PMID: 24760155
S100A6+Epi	Bc	MIF	CD74_CD44	0.171164	0	MIF - (CD74+CD44)	MIF	Secreted Signaling	PMID: 29637711; PMID: 26175090
CYP2E1+Epi	Tc	MIF	CD74_CXCR4	0.169986	0	MIF - (CD74+CXCR4)	MIF	Secreted Signaling	PMID: 29637711; PMID: 24760155
CYP2E1+Epi	Bc	MIF	CD74_CD44	0.168963	0	MIF - (CD74+CD44)	MIF	Secreted Signaling	PMID: 29637711; PMID: 26175090
STMN1+Epi	Tc	MIF	CD74_CD44	0.165817	0	MIF - (CD74+CD44)	MIF	Secreted Signaling	PMID: 29637711; PMID: 26175090
XPO1+Epi	Cycling	MIF	CD74_CXCR4	0.162185	0	MIF - (CD74+CXCR4)	MIF	Secreted Signaling	PMID: 29637711; PMID: 24760155
S100A6+Epi	Tc	MIF	CD74_CD44	0.161978	0	MIF - (CD74+CD44)	MIF	Secreted Signaling	PMID: 29637711; PMID: 26175090
XPO1+Epi	Cycling	MIF	CD74_CD44	0.160325	0	MIF - (CD74+CD44)	MIF	Secreted Signaling	PMID: 29637711; PMID: 26175090
CYP2E1+Epi	Tc	MIF	CD74_CD44	0.159872	0	MIF - (CD74+CD44)	MIF	Secreted Signaling	PMID: 29637711; PMID: 26175090
Endo	Endo	PTPRM	PTPRM	0.156776	0	PTPRM - PTPRM	PTPRM	Cell-Cell Contact	KEGG: hsa04514
XPO1+Epi	Tc	MIF	CD74_CXCR4	0.151496	0	MIF - (CD74+CXCR4)	MIF	Secreted Signaling	PMID: 29637711; PMID: 24760155
STMN1+Epi	Mast	MIF	CD74_CD44	0.151179	0	MIF - (CD74+CD44)	MIF	Secreted Signaling	PMID: 29637711; PMID: 26175090
Mast	Neu	ANXA1	FPR1	0.15059	0	ANXA1 - FPR1	ANNEXIN	Secreted Signaling	PMID: 23230437
XPO1+Epi	Bc	MIF	CD74_CD44	0.150564	0	MIF - (CD74+CD44)	MIF	Secreted Signaling	PMID: 29637711; PMID: 26175090
Neu	Endo	NAMPT	ITGA5_ITGB1	0.148364	0	NAMPT - (ITGA5+ITGB1)	VISFATIN	Secreted Signaling	PMID: 28490838
S100A6+Epi	Mast	MIF	CD74_CD44	0.147618	0	MIF - (CD74+CD44)	MIF	Secreted Signaling	PMID: 29637711; PMID: 26175090
Fib	Mast	FN1	CD44	0.146145	0	FN1 - CD44	FN1	ECM-Receptor	KEGG: hsa04512
CYP2E1+Epi	Mast	MIF	CD74_CD44	0.145667	0	MIF - (CD74+CD44)	MIF	Secreted Signaling	PMID: 29637711; PMID: 26175090
Fib	Mono/Mac	APP	CD74	0.142407	0	APP - CD74	APP	Cell-Cell Contact	PMID: 19849849
XPO1+Epi	Tc	MIF	CD74_CD44	0.142294	0	MIF - (CD74+CD44)	MIF	Secreted Signaling	PMID: 29637711; PMID: 26175090
Endo	Endo	PECAM1	PECAM1	0.141057	0	PECAM1 - PECAM1	PECAM1	Cell-Cell Contact	KEGG: hsa04514
Fib	Mast	COL1A2	CD44	0.139516	0	COL1A2 - CD44	COLLAGEN	ECM-Receptor	KEGG: hsa04512
Mono/Mac	Endo	NAMPT	INSR	0.139444	0	NAMPT - INSR	VISFATIN	Secreted Signaling	PMID: 28490838
Fib	Mast	COL4A2	CD44	0.139104	0	COL4A2 - CD44	COLLAGEN	ECM-Receptor	KEGG: hsa04512
Fib	Mast	COL1A1	CD44	0.138035	0	COL1A1 - CD44	COLLAGEN	ECM-Receptor	KEGG: hsa04512
Neu	XPO1+Epi	NAMPT	INSR	0.13637	0	NAMPT - INSR	VISFATIN	Secreted Signaling	PMID: 28490838
XPO1+Epi	Mast	MIF	CD74_CD44	0.12941	0	MIF - (CD74+CD44)	MIF	Secreted Signaling	PMID: 29637711; PMID: 26175090
Cycling	Mono/Mac	MIF	CD74_CD44	0.128536	0	MIF - (CD74+CD44)	MIF	Secreted Signaling	PMID: 29637711; PMID: 26175090
Fib	Mono/Mac	MIF	CD74_CD44	0.127374	0	MIF - (CD74+CD44)	MIF	Secreted Signaling	PMID: 29637711; PMID: 26175090
Cycling	Mono/Mac	MIF	CD74_CXCR4	0.127268	0	MIF - (CD74+CXCR4)	MIF	Secreted Signaling	PMID: 29637711; PMID: 24760155
Fib	Mast	COL6A2	CD44	0.127219	0	COL6A2 - CD44	COLLAGEN	ECM-Receptor	KEGG: hsa04512
Fib	Mono/Mac	MIF	CD74_CXCR4	0.126116	0	MIF - (CD74+CXCR4)	MIF	Secreted Signaling	PMID: 29637711; PMID: 24760155
Cycling	Bc	MIF	CD74_CXCR4	0.121314	0	MIF - (CD74+CXCR4)	MIF	Secreted Signaling	PMID: 29637711; PMID: 24760155
Fib	Bc	MIF	CD74_CXCR4	0.120209	0	MIF - (CD74+CXCR4)	MIF	Secreted Signaling	PMID: 29637711; PMID: 24760155
Endo	Tc	APP	CD74	0.118938	0	APP - CD74	APP	Cell-Cell Contact	PMID: 19849849
Endo	Mast	COL4A1	CD44	0.116322	0	COL4A1 - CD44	COLLAGEN	ECM-Receptor	KEGG: hsa04512
Fib	Bc	APP	CD74	0.115083	0	APP - CD74	APP	Cell-Cell Contact	PMID: 19849849
Fib	Fib	COL1A2	ITGA1_ITGB1	0.114366	0	COL1A2 - (ITGA1+ITGB1)	COLLAGEN	ECM-Receptor	KEGG: hsa04512
Fib	Mast	COL4A1	CD44	0.114125	0	COL4A1 - CD44	COLLAGEN	ECM-Receptor	KEGG: hsa04512
Fib	Fib	COL4A2	ITGA1_ITGB1	0.114019	0	COL4A2 - (ITGA1+ITGB1)	COLLAGEN	ECM-Receptor	KEGG: hsa04512
Cycling	Cycling	MIF	CD74_CXCR4	0.113734	0	MIF - (CD74+CXCR4)	MIF	Secreted Signaling	PMID: 29637711; PMID: 24760155
Fib	Fib	COL1A1	ITGA1_ITGB1	0.113117	0	COL1A1 - (ITGA1+ITGB1)	COLLAGEN	ECM-Receptor	KEGG: hsa04512
Fib	Cycling	APP	CD74	0.112838	0	APP - CD74	APP	Cell-Cell Contact	PMID: 19849849
Fib	Cycling	MIF	CD74_CXCR4	0.112688	0	MIF - (CD74+CXCR4)	MIF	Secreted Signaling	PMID: 29637711; PMID: 24760155
Cycling	Cycling	MIF	CD74_CD44	0.112355	0	MIF - (CD74+CD44)	MIF	Secreted Signaling	PMID: 29637711; PMID: 26175090
Fib	Cycling	MIF	CD74_CD44	0.111321	0	MIF - (CD74+CD44)	MIF	Secreted Signaling	PMID: 29637711; PMID: 26175090
STMN1+Epi	STMN1+Epi	CD99	CD99	0.110539	0	CD99 - CD99	CD99	Cell-Cell Contact	KEGG: hsa04514
Mast	Mono/Mac	MIF	CD74_CD44	0.106816	0	MIF - (CD74+CD44)	MIF	Secreted Signaling	PMID: 29637711; PMID: 26175090
XPO1+Epi	Mast	FN1	CD44	0.106208	0	FN1 - CD44	FN1	ECM-Receptor	KEGG: hsa04512
Cycling	Tc	MIF	CD74_CXCR4	0.105835	0	MIF - (CD74+CXCR4)	MIF	Secreted Signaling	PMID: 29637711; PMID: 24760155
Mast	Mono/Mac	MIF	CD74_CXCR4	0.105736	0	MIF - (CD74+CXCR4)	MIF	Secreted Signaling	PMID: 29637711; PMID: 24760155
Endo	Mono/Mac	MIF	CD74_CD44	0.105534	0	MIF - (CD74+CD44)	MIF	Secreted Signaling	PMID: 29637711; PMID: 26175090
Fib	Endo	APP	CD74	0.105337	0	APP - CD74	APP	Cell-Cell Contact	PMID: 19849849
Cycling	Bc	MIF	CD74_CD44	0.105149	0	MIF - (CD74+CD44)	MIF	Secreted Signaling	PMID: 29637711; PMID: 26175090
Fib	Tc	MIF	CD74_CXCR4	0.104853	0	MIF - (CD74+CXCR4)	MIF	Secreted Signaling	PMID: 29637711; PMID: 24760155
CYP2E1+Epi	Fib	VTN	ITGAV_ITGB1	0.104592	0	VTN - (ITGAV+ITGB1)	VTN	ECM-Receptor	KEGG: hsa04512
Endo	Mono/Mac	MIF	CD74_CXCR4	0.104465	0	MIF - (CD74+CXCR4)	MIF	Secreted Signaling	PMID: 29637711; PMID: 24760155
Fib	Bc	MIF	CD74_CD44	0.104173	0	MIF - (CD74+CD44)	MIF	Secreted Signaling	PMID: 29637711; PMID: 26175090
Fib	Fib	COL6A2	ITGA1_ITGB1	0.104018	0	COL6A2 - (ITGA1+ITGB1)	COLLAGEN	ECM-Receptor	KEGG: hsa04512
Tc	Mono/Mac	MIF	CD74_CD44	0.103407	0	MIF - (CD74+CD44)	MIF	Secreted Signaling	PMID: 29637711; PMID: 26175090
Tc	Mono/Mac	MIF	CD74_CXCR4	0.102357	0	MIF - (CD74+CXCR4)	MIF	Secreted Signaling	PMID: 29637711; PMID: 24760155
Endo	STMN1+Epi	CD99	CD99	0.102199	0	CD99 - CD99	CD99	Cell-Cell Contact	KEGG: hsa04514
STMN1+Epi	Endo	CD99	CD99	0.102199	0	CD99 - CD99	CD99	Cell-Cell Contact	KEGG: hsa04514
Mast	Bc	MIF	CD74_CXCR4	0.100674	0	MIF - (CD74+CXCR4)	MIF	Secreted Signaling	PMID: 29637711; PMID: 24760155
Fib	STMN1+Epi	CD99	CD99	0.100051	0	CD99 - CD99	CD99	Cell-Cell Contact	KEGG: hsa04514
STMN1+Epi	Fib	CD99	CD99	0.100051	0	CD99 - CD99	CD99	Cell-Cell Contact	KEGG: hsa04514
Mono/Mac	Mono/Mac	HLA-DRA	CD4	0.0999709	0	HLA-DRA - CD4	MHC-II	Cell-Cell Contact	KEGG: hsa04514
Fib	Tc	FN1	CD44	0.0995606	0	FN1 - CD44	FN1	ECM-Receptor	KEGG: hsa04512
Endo	Bc	MIF	CD74_CXCR4	0.0994569	0	MIF - (CD74+CXCR4)	MIF	Secreted Signaling	PMID: 29637711; PMID: 24760155
Cycling	Tc	MIF	CD74_CD44	0.099082	0	MIF - (CD74+CD44)	MIF	Secreted Signaling	PMID: 29637711; PMID: 26175090
Fib	Tc	MIF	CD74_CD44	0.0981562	0	MIF - (CD74+CD44)	MIF	Secreted Signaling	PMID: 29637711; PMID: 26175090
Endo	Mast	COL4A2	CD44	0.0975562	0	COL4A2 - CD44	COLLAGEN	ECM-Receptor	KEGG: hsa04512
Tc	Bc	MIF	CD74_CXCR4	0.0974389	0	MIF - (CD74+CXCR4)	MIF	Secreted Signaling	PMID: 29637711; PMID: 24760155
STMN1+Epi	Endo	MIF	CD74_CXCR4	0.0958477	0	MIF - (CD74+CXCR4)	MIF	Secreted Signaling	PMID: 29637711; PMID: 24760155
Endo	Fib	COL4A1	ITGA1_ITGB1	0.0948928	0	COL4A1 - (ITGA1+ITGB1)	COLLAGEN	ECM-Receptor	KEGG: hsa04512
Fib	Tc	COL1A2	CD44	0.09481	0	COL1A2 - CD44	COLLAGEN	ECM-Receptor	KEGG: hsa04512
Fib	Tc	COL4A2	CD44	0.0945156	0	COL4A2 - CD44	COLLAGEN	ECM-Receptor	KEGG: hsa04512
Endo	Endo	CD99	CD99	0.0944213	0	CD99 - CD99	CD99	Cell-Cell Contact	KEGG: hsa04514
Fib	Endo	COL1A2	ITGA1_ITGB1	0.0941312	0	COL1A2 - (ITGA1+ITGB1)	COLLAGEN	ECM-Receptor	KEGG: hsa04512
Fib	Endo	COL4A2	ITGA1_ITGB1	0.0938387	0	COL4A2 - (ITGA1+ITGB1)	COLLAGEN	ECM-Receptor	KEGG: hsa04512
Fib	Tc	COL1A1	CD44	0.093752	0	COL1A1 - CD44	COLLAGEN	ECM-Receptor	KEGG: hsa04512
STMN1+Epi	Neu	MIF	CD74_CXCR4	0.0935162	0	MIF - (CD74+CXCR4)	MIF	Secreted Signaling	PMID: 29637711; PMID: 24760155
S100A6+Epi	Endo	MIF	CD74_CXCR4	0.093447	0	MIF - (CD74+CXCR4)	MIF	Secreted Signaling	PMID: 29637711; PMID: 24760155
Endo	Cycling	MIF	CD74_CXCR4	0.0930975	0	MIF - (CD74+CXCR4)	MIF	Secreted Signaling	PMID: 29637711; PMID: 24760155
Fib	Endo	COL1A1	ITGA1_ITGB1	0.0930801	0	COL1A1 - (ITGA1+ITGB1)	COLLAGEN	ECM-Receptor	KEGG: hsa04512
Mast	Cycling	MIF	CD74_CD44	0.0930772	0.01	MIF - (CD74+CD44)	MIF	Secreted Signaling	PMID: 29637711; PMID: 26175090
Fib	Fib	COL4A1	ITGA1_ITGB1	0.0930578	0	COL4A1 - (ITGA1+ITGB1)	COLLAGEN	ECM-Receptor	KEGG: hsa04512
Neu	Neu	CXCL8	CXCR2	0.0927423	0	CXCL8 - CXCR2	CXCL	Secreted Signaling	KEGG: hsa04060
XPO1+Epi	Mono/Mac	C3	ITGAX_ITGB2	0.0925992	0	C3 - (ITGAX+ITGB2)	COMPLEMENT	Secreted Signaling	PMID: 16234578
Fib	Endo	CD99	CD99	0.0924202	0	CD99 - CD99	CD99	Cell-Cell Contact	KEGG: hsa04514
Endo	Fib	CD99	CD99	0.0924202	0	CD99 - CD99	CD99	Cell-Cell Contact	KEGG: hsa04514
CYP2E1+Epi	Endo	MIF	CD74_CXCR4	0.0921343	0	MIF - (CD74+CXCR4)	MIF	Secreted Signaling	PMID: 29637711; PMID: 24760155
Mono/Mac	Mono/Mac	MIF	CD74_CD44	0.0919566	0	MIF - (CD74+CD44)	MIF	Secreted Signaling	PMID: 29637711; PMID: 26175090
Endo	Cycling	MIF	CD74_CD44	0.091943	0	MIF - (CD74+CD44)	MIF	Secreted Signaling	PMID: 29637711; PMID: 26175090
Cycling	STMN1+Epi	CD99	CD99	0.0917888	0	CD99 - CD99	CD99	Cell-Cell Contact	KEGG: hsa04514
STMN1+Epi	Cycling	CD99	CD99	0.0917888	0	CD99 - CD99	CD99	Cell-Cell Contact	KEGG: hsa04514
Tc	Cycling	MIF	CD74_CXCR4	0.0911955	0	MIF - (CD74+CXCR4)	MIF	Secreted Signaling	PMID: 29637711; PMID: 24760155
S100A6+Epi	Neu	MIF	CD74_CXCR4	0.0911681	0	MIF - (CD74+CXCR4)	MIF	Secreted Signaling	PMID: 29637711; PMID: 24760155
Mono/Mac	Mono/Mac	MIF	CD74_CXCR4	0.0910114	0	MIF - (CD74+CXCR4)	MIF	Secreted Signaling	PMID: 29637711; PMID: 24760155
Fib	Fib	CD99	CD99	0.0904573	0	CD99 - CD99	CD99	Cell-Cell Contact	KEGG: hsa04514
Tc	Cycling	MIF	CD74_CD44	0.0900622	0	MIF - (CD74+CD44)	MIF	Secreted Signaling	PMID: 29637711; PMID: 26175090
XPO1+Epi	Fib	VTN	ITGAV_ITGB1	0.0899919	0	VTN - (ITGAV+ITGB1)	VTN	ECM-Receptor	KEGG: hsa04512
CYP2E1+Epi	Neu	MIF	CD74_CXCR4	0.0898842	0	MIF - (CD74+CXCR4)	MIF	Secreted Signaling	PMID: 29637711; PMID: 24760155
Cycling	Mast	MIF	CD74_CD44	0.0897016	0.03	MIF - (CD74+CD44)	MIF	Secreted Signaling	PMID: 29637711; PMID: 26175090
Bc	Mono/Mac	MIF	CD74_CD44	0.0896345	0	MIF - (CD74+CD44)	MIF	Secreted Signaling	PMID: 29637711; PMID: 26175090
Fib	Mast	MIF	CD74_CD44	0.0888548	0.04	MIF - (CD74+CD44)	MIF	Secreted Signaling	PMID: 29637711; PMID: 26175090
Mono/Mac	Mono/Mac	HLA-DRB1	CD4	0.0888196	0	HLA-DRB1 - CD4	MHC-II	Cell-Cell Contact	KEGG: hsa04514
Bc	Mono/Mac	MIF	CD74_CXCR4	0.0887109	0	MIF - (CD74+CXCR4)	MIF	Secreted Signaling	PMID: 29637711; PMID: 24760155
Fib	Fib	FN1	ITGAV_ITGB1	0.0884556	0	FN1 - (ITGAV+ITGB1)	FN1	ECM-Receptor	KEGG: hsa04512
Tc	STMN1+Epi	CD99	CD99	0.0871932	0	CD99 - CD99	CD99	Cell-Cell Contact	KEGG: hsa04514
STMN1+Epi	Tc	CD99	CD99	0.0871932	0	CD99 - CD99	CD99	Cell-Cell Contact	KEGG: hsa04514
Endo	Tc	MIF	CD74_CXCR4	0.0864917	0	MIF - (CD74+CXCR4)	MIF	Secreted Signaling	PMID: 29637711; PMID: 24760155
Fib	Tc	COL6A2	CD44	0.0860593	0	COL6A2 - CD44	COLLAGEN	ECM-Receptor	KEGG: hsa04512
Endo	Bc	MIF	CD74_CD44	0.0859194	0	MIF - (CD74+CD44)	MIF	Secreted Signaling	PMID: 29637711; PMID: 26175090
Fib	Endo	FN1	ITGA5_ITGB1	0.0856847	0	FN1 - (ITGA5+ITGB1)	FN1	ECM-Receptor	KEGG: hsa04512
Fib	Endo	COL6A2	ITGA1_ITGB1	0.0854374	0	COL6A2 - (ITGA1+ITGB1)	COLLAGEN	ECM-Receptor	KEGG: hsa04512
Fib	Mast	COL6A1	CD44	0.0852177	0	COL6A1 - CD44	COLLAGEN	ECM-Receptor	KEGG: hsa04512
Cycling	Endo	CD99	CD99	0.0847287	0	CD99 - CD99	CD99	Cell-Cell Contact	KEGG: hsa04514
Endo	Cycling	CD99	CD99	0.0847287	0	CD99 - CD99	CD99	Cell-Cell Contact	KEGG: hsa04514
Tc	Tc	MIF	CD74_CXCR4	0.084712	0.02	MIF - (CD74+CXCR4)	MIF	Secreted Signaling	PMID: 29637711; PMID: 24760155
Tc	Bc	MIF	CD74_CD44	0.0841504	0	MIF - (CD74+CD44)	MIF	Secreted Signaling	PMID: 29637711; PMID: 26175090
STMN1+Epi	Fib	VTN	ITGAV_ITGB1	0.0840565	0	VTN - (ITGAV+ITGB1)	VTN	ECM-Receptor	KEGG: hsa04512
Cycling	Fib	CD99	CD99	0.0829143	0	CD99 - CD99	CD99	Cell-Cell Contact	KEGG: hsa04514
Fib	Cycling	CD99	CD99	0.0829143	0	CD99 - CD99	CD99	Cell-Cell Contact	KEGG: hsa04514
Mono/Mac	Mono/Mac	HLA-DPA1	CD4	0.0825829	0	HLA-DPA1 - CD4	MHC-II	Cell-Cell Contact	KEGG: hsa04514
XPO1+Epi	Endo	VEGFA	FLT1_KDR	0.082546	0	VEGFA - VEGFR1R2	VEGF	Secreted Signaling	PMID: 16633338
Mono/Mac	Endo	NAMPT	ITGA5_ITGB1	0.0816606	0	NAMPT - (ITGA5+ITGB1)	VISFATIN	Secreted Signaling	PMID: 28490838
Tc	Neu	ADGRE5	CD55	0.0816245	0	ADGRE5 - CD55	ADGRE5	Cell-Cell Contact	PMID: 11297558
Endo	Tc	MIF	CD74_CD44	0.0808616	0	MIF - (CD74+CD44)	MIF	Secreted Signaling	PMID: 29637711; PMID: 26175090
Tc	Endo	CD99	CD99	0.0804553	0	CD99 - CD99	CD99	Cell-Cell Contact	KEGG: hsa04514
Endo	Tc	CD99	CD99	0.0804553	0	CD99 - CD99	CD99	Cell-Cell Contact	KEGG: hsa04514
XPO1+Epi	Endo	VEGFA	FLT1	0.0802778	0	VEGFA - VEGFR1	VEGF	Secreted Signaling	KEGG: hsa04370; PMID: 16633338
Tc	Tc	CD69	KLRB1	0.0799192	0	CLEC2C - KLRB1	CLEC	Cell-Cell Contact	PMID: 24223577
Endo	Fib	COL4A2	ITGA1_ITGB1	0.0792736	0	COL4A2 - (ITGA1+ITGB1)	COLLAGEN	ECM-Receptor	KEGG: hsa04512
Tc	Tc	MIF	CD74_CD44	0.0791878	0.01	MIF - (CD74+CD44)	MIF	Secreted Signaling	PMID: 29637711; PMID: 26175090
Tc	Fib	CD99	CD99	0.0787245	0	CD99 - CD99	CD99	Cell-Cell Contact	KEGG: hsa04514
Fib	Tc	CD99	CD99	0.0787245	0	CD99 - CD99	CD99	Cell-Cell Contact	KEGG: hsa04514
Endo	Tc	COL4A1	CD44	0.0783716	0	COL4A1 - CD44	COLLAGEN	ECM-Receptor	KEGG: hsa04512
Endo	Endo	COL4A1	ITGA1_ITGB1	0.0778005	0	COL4A1 - (ITGA1+ITGB1)	COLLAGEN	ECM-Receptor	KEGG: hsa04512
Fib	Tc	COL4A1	CD44	0.076829	0	COL4A1 - CD44	COLLAGEN	ECM-Receptor	KEGG: hsa04512
Endo	Neu	ANXA1	FPR1	0.0763648	0	ANXA1 - FPR1	ANNEXIN	Secreted Signaling	PMID: 23230437
Mast	XPO1+Epi	CTSG	PARD3	0.0763093	0	CTSG - PARD3	PARs	Secreted Signaling	KEGG: hsa04080
Fib	Endo	PGF	FLT1	0.0763049	0	PGF - VEGFR1	VEGF	Secreted Signaling	KEGG: hsa04370; PMID: 16633338
Fib	Endo	COL4A1	ITGA1_ITGB1	0.0762682	0	COL4A1 - (ITGA1+ITGB1)	COLLAGEN	ECM-Receptor	KEGG: hsa04512
Mono/Mac	Mono/Mac	HLA-DPB1	CD4	0.075957	0	HLA-DPB1 - CD4	MHC-II	Cell-Cell Contact	KEGG: hsa04514
Cycling	Cycling	CD99	CD99	0.0759477	0	CD99 - CD99	CD99	Cell-Cell Contact	KEGG: hsa04514
Tc	Neu	ANXA1	FPR1	0.0753834	0	ANXA1 - FPR1	ANNEXIN	Secreted Signaling	PMID: 23230437
STMN1+Epi	CYP2E1+Epi	CD99	CD99	0.075045	0	CD99 - CD99	CD99	Cell-Cell Contact	KEGG: hsa04514
CYP2E1+Epi	STMN1+Epi	CD99	CD99	0.075045	0	CD99 - CD99	CD99	Cell-Cell Contact	KEGG: hsa04514
Mono/Mac	XPO1+Epi	NAMPT	INSR	0.0745866	0	NAMPT - INSR	VISFATIN	Secreted Signaling	PMID: 28490838
Mast	STMN1+Epi	CD99	CD99	0.0733133	0	CD99 - CD99	CD99	Cell-Cell Contact	KEGG: hsa04514
STMN1+Epi	Mast	CD99	CD99	0.0733133	0	CD99 - CD99	CD99	Cell-Cell Contact	KEGG: hsa04514
Bc	Mono/Mac	HLA-DRA	CD4	0.0731802	0	HLA-DRA - CD4	MHC-II	Cell-Cell Contact	KEGG: hsa04514
Cycling	Tc	CD99	CD99	0.0720823	0	CD99 - CD99	CD99	Cell-Cell Contact	KEGG: hsa04514
Tc	Cycling	CD99	CD99	0.0720823	0	CD99 - CD99	CD99	Cell-Cell Contact	KEGG: hsa04514
Fib	Mono/Mac	FN1	CD44	0.0719476	0	FN1 - CD44	FN1	ECM-Receptor	KEGG: hsa04512
XPO1+Epi	Tc	FN1	CD44	0.0712911	0	FN1 - CD44	FN1	ECM-Receptor	KEGG: hsa04512
Fib	Cycling	FN1	CD44	0.0693696	0	FN1 - CD44	FN1	ECM-Receptor	KEGG: hsa04512
Endo	CYP2E1+Epi	CD99	CD99	0.0691748	0	CD99 - CD99	CD99	Cell-Cell Contact	KEGG: hsa04514
CYP2E1+Epi	Endo	CD99	CD99	0.0691748	0	CD99 - CD99	CD99	Cell-Cell Contact	KEGG: hsa04514
Fib	Fib	COL6A1	ITGA1_ITGB1	0.0690704	0	COL6A1 - (ITGA1+ITGB1)	COLLAGEN	ECM-Receptor	KEGG: hsa04512
Fib	Mono/Mac	COL1A2	CD44	0.0684145	0	COL1A2 - CD44	COLLAGEN	ECM-Receptor	KEGG: hsa04512
Tc	Tc	CD99	CD99	0.0683991	0	CD99 - CD99	CD99	Cell-Cell Contact	KEGG: hsa04514
Fib	Mono/Mac	COL4A2	CD44	0.0681958	0	COL4A2 - CD44	COLLAGEN	ECM-Receptor	KEGG: hsa04512
Mast	Fib	CTSG	PARD3	0.0680645	0	CTSG - PARD3	PARs	Secreted Signaling	KEGG: hsa04080
Fib	CYP2E1+Epi	CD99	CD99	0.0676688	0	CD99 - CD99	CD99	Cell-Cell Contact	KEGG: hsa04514
CYP2E1+Epi	Fib	CD99	CD99	0.0676688	0	CD99 - CD99	CD99	Cell-Cell Contact	KEGG: hsa04514
Fib	Mono/Mac	COL1A1	CD44	0.067629	0	COL1A1 - CD44	COLLAGEN	ECM-Receptor	KEGG: hsa04512
Mast	Endo	CD99	CD99	0.0675686	0	CD99 - CD99	CD99	Cell-Cell Contact	KEGG: hsa04514
Endo	Mast	CD99	CD99	0.0675686	0	CD99 - CD99	CD99	Cell-Cell Contact	KEGG: hsa04514
Fib	Endo	COL1A2	ITGA9_ITGB1	0.0674134	0	COL1A2 - (ITGA9+ITGB1)	COLLAGEN	ECM-Receptor	KEGG: hsa04512
Fib	Endo	COL4A2	ITGA9_ITGB1	0.0671977	0	COL4A2 - (ITGA9+ITGB1)	COLLAGEN	ECM-Receptor	KEGG: hsa04512
Endo	XPO1+Epi	PTPRM	PTPRM	0.0670617	0	PTPRM - PTPRM	PTPRM	Cell-Cell Contact	KEGG: hsa04514
XPO1+Epi	Endo	PTPRM	PTPRM	0.0670617	0	PTPRM - PTPRM	PTPRM	Cell-Cell Contact	KEGG: hsa04514
Tc	XPO1+Epi	GZMA	PARD3	0.0669903	0	GZMA - PARD3	PARs	Secreted Signaling	KEGG: hsa04080
STMN1+Epi	S100A6+Epi	CD99	CD99	0.0669431	0	CD99 - CD99	CD99	Cell-Cell Contact	KEGG: hsa04514
S100A6+Epi	STMN1+Epi	CD99	CD99	0.0669431	0	CD99 - CD99	CD99	Cell-Cell Contact	KEGG: hsa04514
Fib	Endo	COL1A1	ITGA9_ITGB1	0.0666386	0	COL1A1 - (ITGA9+ITGB1)	COLLAGEN	ECM-Receptor	KEGG: hsa04512
CYP2E1+Epi	XPO1+Epi	VTN	ITGAV_ITGB1	0.0665479	0	VTN - (ITGAV+ITGB1)	VTN	ECM-Receptor	KEGG: hsa04512
Mast	Fib	CD99	CD99	0.0660951	0	CD99 - CD99	CD99	Cell-Cell Contact	KEGG: hsa04514
Fib	Mast	CD99	CD99	0.0660951	0	CD99 - CD99	CD99	Cell-Cell Contact	KEGG: hsa04514
Fib	Cycling	COL1A2	CD44	0.065954	0	COL1A2 - CD44	COLLAGEN	ECM-Receptor	KEGG: hsa04512
Mono/Mac	Tc	LGALS9	PTPRC	0.0659005	0	LGALS9 - CD45	GALECTIN	Secreted Signaling	PMID: 30120235
Cycling	Mono/Mac	HLA-DRA	CD4	0.0658932	0	HLA-DRA - CD4	MHC-II	Cell-Cell Contact	KEGG: hsa04514
Fib	Cycling	COL4A2	CD44	0.0657427	0	COL4A2 - CD44	COLLAGEN	ECM-Receptor	KEGG: hsa04512
Endo	Mono/Mac	HLA-DRB1	CD4	0.0657183	0	HLA-DRB1 - CD4	MHC-II	Cell-Cell Contact	KEGG: hsa04514
STMN1+Epi	XPO1+Epi	CD99	CD99	0.0656129	0	CD99 - CD99	CD99	Cell-Cell Contact	KEGG: hsa04514
XPO1+Epi	STMN1+Epi	CD99	CD99	0.0656129	0	CD99 - CD99	CD99	Cell-Cell Contact	KEGG: hsa04514
Mast	Neu	ADGRE5	CD55	0.0655816	0	ADGRE5 - CD55	ADGRE5	Cell-Cell Contact	PMID: 11297558
Endo	Endo	CDH5	CDH5	0.0655777	0	CDH5 - CDH5	CDH5	Cell-Cell Contact	KEGG: hsa04514
Endo	Mast	APP	CD74	0.0654296	0	APP - CD74	APP	Cell-Cell Contact	PMID: 19849849
Cycling	Mono/Mac	HLA-DRB1	CD4	0.0654134	0	HLA-DRB1 - CD4	MHC-II	Cell-Cell Contact	KEGG: hsa04514
Endo	Tc	COL4A2	CD44	0.0652757	0	COL4A2 - CD44	COLLAGEN	ECM-Receptor	KEGG: hsa04512
Fib	Cycling	COL1A1	CD44	0.0651948	0	COL1A1 - CD44	COLLAGEN	ECM-Receptor	KEGG: hsa04512
Neu	XPO1+Epi	NAMPT	ITGA5_ITGB1	0.0648464	0	NAMPT - (ITGA5+ITGB1)	VISFATIN	Secreted Signaling	PMID: 28490838
Endo	Endo	COL4A2	ITGA1_ITGB1	0.0647933	0	COL4A2 - (ITGA1+ITGB1)	COLLAGEN	ECM-Receptor	KEGG: hsa04512
CYP2E1+Epi	Endo	VTN	ITGAV_ITGB1	0.0638547	0	VTN - (ITGAV+ITGB1)	VTN	ECM-Receptor	KEGG: hsa04512
Mast	Endo	VEGFB	FLT1	0.063747	0	VEGFB - VEGFR1	VEGF	Secreted Signaling	KEGG: hsa04370; PMID: 16633338
XPO1+Epi	Endo	VEGFA	KDR	0.0635237	0	VEGFA - VEGFR2	VEGF	Secreted Signaling	KEGG: hsa04370; PMID: 16633338
Endo	Endo	NAMPT	INSR	0.0634021	0	NAMPT - INSR	VISFATIN	Secreted Signaling	PMID: 28490838
XPO1+Epi	Fib	FN1	ITGAV_ITGB1	0.0631182	0	FN1 - (ITGAV+ITGB1)	FN1	ECM-Receptor	KEGG: hsa04512
Cycling	Endo	NAMPT	INSR	0.0625072	0	NAMPT - INSR	VISFATIN	Secreted Signaling	PMID: 28490838
Bc	Mono/Mac	HLA-DRB1	CD4	0.0621788	0	HLA-DRB1 - CD4	MHC-II	Cell-Cell Contact	KEGG: hsa04514
Fib	Mono/Mac	COL6A2	CD44	0.0619334	0	COL6A2 - CD44	COLLAGEN	ECM-Receptor	KEGG: hsa04512
Mono/Mac	Mono/Mac	HLA-DQA1	CD4	0.0618996	0	HLA-DQA1 - CD4	MHC-II	Cell-Cell Contact	KEGG: hsa04514
Cycling	CYP2E1+Epi	CD99	CD99	0.0618967	0	CD99 - CD99	CD99	Cell-Cell Contact	KEGG: hsa04514
CYP2E1+Epi	Cycling	CD99	CD99	0.0618967	0	CD99 - CD99	CD99	Cell-Cell Contact	KEGG: hsa04514
Endo	S100A6+Epi	CD99	CD99	0.0616644	0	CD99 - CD99	CD99	Cell-Cell Contact	KEGG: hsa04514
S100A6+Epi	Endo	CD99	CD99	0.0616644	0	CD99 - CD99	CD99	Cell-Cell Contact	KEGG: hsa04514
Endo	Mast	LAMA4	CD44	0.0614476	0	LAMA4 - CD44	LAMININ	ECM-Receptor	KEGG: hsa04512
XPO1+Epi	Endo	FN1	ITGA5_ITGB1	0.0610878	0	FN1 - (ITGA5+ITGB1)	FN1	ECM-Receptor	KEGG: hsa04512
Fib	Endo	COL6A2	ITGA9_ITGB1	0.0610209	0	COL6A2 - (ITGA9+ITGB1)	COLLAGEN	ECM-Receptor	KEGG: hsa04512
Cycling	Neu	ADGRE5	CD55	0.0609178	0	ADGRE5 - CD55	ADGRE5	Cell-Cell Contact	PMID: 11297558
Fib	Tc	APP	CD74	0.0607973	0	APP - CD74	APP	Cell-Cell Contact	PMID: 19849849
STMN1+Epi	Mast	SPP1	CD44	0.0606536	0	SPP1 - CD44	SPP1	Secreted Signaling	PMID: 21907263
Cycling	Mast	CD99	CD99	0.0604486	0	CD99 - CD99	CD99	Cell-Cell Contact	KEGG: hsa04514
Mast	Cycling	CD99	CD99	0.0604486	0	CD99 - CD99	CD99	Cell-Cell Contact	KEGG: hsa04514
Endo	XPO1+Epi	CD99	CD99	0.0604323	0	CD99 - CD99	CD99	Cell-Cell Contact	KEGG: hsa04514
XPO1+Epi	Endo	CD99	CD99	0.0604323	0	CD99 - CD99	CD99	Cell-Cell Contact	KEGG: hsa04514
Fib	S100A6+Epi	CD99	CD99	0.0603113	0	CD99 - CD99	CD99	Cell-Cell Contact	KEGG: hsa04514
S100A6+Epi	Fib	CD99	CD99	0.0603113	0	CD99 - CD99	CD99	Cell-Cell Contact	KEGG: hsa04514
Mono/Mac	Mono/Mac	HLA-DRB5	CD4	0.059834	0	HLA-DRB5 - CD4	MHC-II	Cell-Cell Contact	KEGG: hsa04514
Fib	Cycling	COL6A2	CD44	0.0596911	0	COL6A2 - CD44	COLLAGEN	ECM-Receptor	KEGG: hsa04512
Tc	Fib	GZMA	PARD3	0.0596873	0	GZMA - PARD3	PARs	Secreted Signaling	KEGG: hsa04080
XPO1+Epi	Mono/Mac	APP	CD74	0.0596119	0	APP - CD74	APP	Cell-Cell Contact	PMID: 19849849
Cycling	Neu	ANXA1	FPR1	0.0593547	0	ANXA1 - FPR1	ANNEXIN	Secreted Signaling	PMID: 23230437
Mono/Mac	Mono/Mac	HLA-DQB1	CD4	0.0591401	0	HLA-DQB1 - CD4	MHC-II	Cell-Cell Contact	KEGG: hsa04514
Fib	Bc	FN1	CD44	0.0591121	0	FN1 - CD44	FN1	ECM-Receptor	KEGG: hsa04512
Fib	XPO1+Epi	CD99	CD99	0.0591045	0	CD99 - CD99	CD99	Cell-Cell Contact	KEGG: hsa04514
XPO1+Epi	Fib	CD99	CD99	0.0591045	0	CD99 - CD99	CD99	Cell-Cell Contact	KEGG: hsa04514
Tc	Mono/Mac	PTPRC	MRC1	0.0588848	0	PTPRC - MRC1	CD45	Cell-Cell Contact	PMID: 27601670; PMID: 10575006
Tc	CYP2E1+Epi	CD99	CD99	0.058701	0	CD99 - CD99	CD99	Cell-Cell Contact	KEGG: hsa04514
CYP2E1+Epi	Tc	CD99	CD99	0.058701	0	CD99 - CD99	CD99	Cell-Cell Contact	KEGG: hsa04514
Mast	Endo	NAMPT	INSR	0.0585425	0	NAMPT - INSR	VISFATIN	Secreted Signaling	PMID: 28490838
Fib	Cycling	FN1	ITGA4_ITGB1	0.0584449	0	FN1 - (ITGA4+ITGB1)	FN1	ECM-Receptor	KEGG: hsa04512
XPO1+Epi	Endo	VEGFB	FLT1	0.0579384	0	VEGFB - VEGFR1	VEGF	Secreted Signaling	KEGG: hsa04370; PMID: 16633338
Mast	Tc	CD99	CD99	0.0573231	0	CD99 - CD99	CD99	Cell-Cell Contact	KEGG: hsa04514
Tc	Mast	CD99	CD99	0.0573231	0	CD99 - CD99	CD99	Cell-Cell Contact	KEGG: hsa04514
XPO1+Epi	XPO1+Epi	VTN	ITGAV_ITGB1	0.0569207	0	VTN - (ITGAV+ITGB1)	VTN	ECM-Receptor	KEGG: hsa04512
Endo	Endo	ESAM	ESAM	0.056896	0	ESAM - ESAM	ESAM	Cell-Cell Contact	KEGG: hsa04514; PMID: 11279107
Fib	Tc	COL6A1	CD44	0.0567631	0	COL6A1 - CD44	COLLAGEN	ECM-Receptor	KEGG: hsa04512
S100A6+Epi	Fib	VTN	ITGAV_ITGB1	0.05673	0	VTN - (ITGAV+ITGB1)	VTN	ECM-Receptor	KEGG: hsa04512
Cycling	Mono/Mac	HLA-DPA1	CD4	0.0565239	0	HLA-DPA1 - CD4	MHC-II	Cell-Cell Contact	KEGG: hsa04514
Fib	Endo	COL6A1	ITGA1_ITGB1	0.0563398	0	COL6A1 - (ITGA1+ITGB1)	COLLAGEN	ECM-Receptor	KEGG: hsa04512
Endo	Mono/Mac	COL4A1	CD44	0.0562681	0	COL4A1 - CD44	COLLAGEN	ECM-Receptor	KEGG: hsa04512
Fib	Bc	COL1A2	CD44	0.0561711	0	COL1A2 - CD44	COLLAGEN	ECM-Receptor	KEGG: hsa04512
Fib	Bc	COL4A2	CD44	0.0559892	0	COL4A2 - CD44	COLLAGEN	ECM-Receptor	KEGG: hsa04512
Fib	XPO1+Epi	FN1	ITGAV_ITGB1	0.0559143	0	FN1 - (ITGAV+ITGB1)	FN1	ECM-Receptor	KEGG: hsa04512
Mono/Mac	STMN1+Epi	CD99	CD99	0.0555317	0	CD99 - CD99	CD99	Cell-Cell Contact	KEGG: hsa04514
STMN1+Epi	Mono/Mac	CD99	CD99	0.0555317	0	CD99 - CD99	CD99	Cell-Cell Contact	KEGG: hsa04514
Fib	Bc	COL1A1	CD44	0.0555178	0	COL1A1 - CD44	COLLAGEN	ECM-Receptor	KEGG: hsa04512
Endo	Endo	COL4A1	ITGA9_ITGB1	0.0554342	0	COL4A1 - (ITGA9+ITGB1)	COLLAGEN	ECM-Receptor	KEGG: hsa04512
Fib	Mono/Mac	COL4A1	CD44	0.0551346	0	COL4A1 - CD44	COLLAGEN	ECM-Receptor	KEGG: hsa04512
Cycling	S100A6+Epi	CD99	CD99	0.0551297	0	CD99 - CD99	CD99	Cell-Cell Contact	KEGG: hsa04514
S100A6+Epi	Cycling	CD99	CD99	0.0551297	0	CD99 - CD99	CD99	Cell-Cell Contact	KEGG: hsa04514
XPO1+Epi	Mono/Mac	C3	C3AR1	0.0547534	0	C3 - C3AR1	COMPLEMENT	Secreted Signaling	KEGG: hsa04080
XPO1+Epi	Endo	NAMPT	INSR	0.0546861	0	NAMPT - INSR	VISFATIN	Secreted Signaling	PMID: 28490838
Fib	Fib	JAG1	NOTCH3	0.0546424	0	JAG1 - NOTCH3	NOTCH	Cell-Cell Contact	PMID: 22353464
XPO1+Epi	Endo	VTN	ITGAV_ITGB1	0.0545943	0	VTN - (ITGAV+ITGB1)	VTN	ECM-Receptor	KEGG: hsa04512
Tc	Tc	CLEC2B	KLRB1	0.0545472	0	CLEC2B - KLRB1	CLEC	Cell-Cell Contact	PMID: 24223577
Fib	Endo	COL4A1	ITGA9_ITGB1	0.0543165	0	COL4A1 - (ITGA9+ITGB1)	COLLAGEN	ECM-Receptor	KEGG: hsa04512
Endo	Cycling	COL4A1	CD44	0.0542191	0	COL4A1 - CD44	COLLAGEN	ECM-Receptor	KEGG: hsa04512
Cycling	XPO1+Epi	CD99	CD99	0.0540206	0	CD99 - CD99	CD99	Cell-Cell Contact	KEGG: hsa04514
XPO1+Epi	Cycling	CD99	CD99	0.0540206	0	CD99 - CD99	CD99	Cell-Cell Contact	KEGG: hsa04514
Endo	CYP2E1+Epi	APP	CD74	0.053689	0	APP - CD74	APP	Cell-Cell Contact	PMID: 19849849
Fib	Endo	FN1	ITGAV_ITGB1	0.0536267	0	FN1 - (ITGAV+ITGB1)	FN1	ECM-Receptor	KEGG: hsa04512
Fib	Cycling	COL4A1	CD44	0.0531245	0	COL4A1 - CD44	COLLAGEN	ECM-Receptor	KEGG: hsa04512
XPO1+Epi	Neu	C5	C5AR1	0.0530601	0	HC - C5AR1	COMPLEMENT	Secreted Signaling	KEGG: hsa04080
STMN1+Epi	XPO1+Epi	VTN	ITGAV_ITGB1	0.0530394	0	VTN - (ITGAV+ITGB1)	VTN	ECM-Receptor	KEGG: hsa04512
STMN1+Epi	Neu	MIF	CD74_CXCR2	0.052403	0	MIF - (CD74+CXCR2)	MIF	Secreted Signaling	PMID: 29637711; PMID: 26175090
Tc	S100A6+Epi	CD99	CD99	0.0522639	0	CD99 - CD99	CD99	Cell-Cell Contact	KEGG: hsa04514
S100A6+Epi	Tc	CD99	CD99	0.0522639	0	CD99 - CD99	CD99	Cell-Cell Contact	KEGG: hsa04514
Endo	Mono/Mac	HLA-DRB5	CD4	0.052055	0	HLA-DRB5 - CD4	MHC-II	Cell-Cell Contact	KEGG: hsa04514
Mast	Endo	CTSG	F2R	0.0519926	0	CTSG - F2R	PARs	Secreted Signaling	KEGG: hsa04080
Mono/Mac	Neu	LGALS9	PTPRC	0.0512165	0	LGALS9 - CD45	GALECTIN	Secreted Signaling	PMID: 30120235
Tc	XPO1+Epi	CD99	CD99	0.0512094	0	CD99 - CD99	CD99	Cell-Cell Contact	KEGG: hsa04514
XPO1+Epi	Tc	CD99	CD99	0.0512094	0	CD99 - CD99	CD99	Cell-Cell Contact	KEGG: hsa04514
Tc	Tc	CLEC2D	KLRB1	0.0511843	0	CLEC2D - KLRB1	CLEC	Cell-Cell Contact	PMID: 24223577
Mono/Mac	Endo	CD99	CD99	0.0511035	0	CD99 - CD99	CD99	Cell-Cell Contact	KEGG: hsa04514
Endo	Mono/Mac	CD99	CD99	0.0511035	0	CD99 - CD99	CD99	Cell-Cell Contact	KEGG: hsa04514
XPO1+Epi	Mono/Mac	FN1	CD44	0.0510739	0	FN1 - CD44	FN1	ECM-Receptor	KEGG: hsa04512
S100A6+Epi	Neu	MIF	CD74_CXCR2	0.0510291	0	MIF - (CD74+CXCR2)	MIF	Secreted Signaling	PMID: 29637711; PMID: 26175090
STMN1+Epi	Endo	VTN	ITGAV_ITGB1	0.0508631	0	VTN - (ITGAV+ITGB1)	VTN	ECM-Receptor	KEGG: hsa04512
Fib	Bc	COL6A2	CD44	0.0507866	0	COL6A2 - CD44	COLLAGEN	ECM-Receptor	KEGG: hsa04512
Endo	Mono/Mac	HLA-DRA	CD4	0.0504739	0	HLA-DRA - CD4	MHC-II	Cell-Cell Contact	KEGG: hsa04514
Mast	Tc	CD69	KLRB1	0.0503064	0	CLEC2C - KLRB1	CLEC	Cell-Cell Contact	PMID: 24223577
CYP2E1+Epi	CYP2E1+Epi	CD99	CD99	0.0503038	0	CD99 - CD99	CD99	Cell-Cell Contact	KEGG: hsa04514
CYP2E1+Epi	Neu	MIF	CD74_CXCR2	0.0502792	0	MIF - (CD74+CXCR2)	MIF	Secreted Signaling	PMID: 29637711; PMID: 26175090
Endo	Endo	LAMA4	ITGA6_ITGB1	0.0501496	0	LAMA4 - (ITGA6+ITGB1)	LAMININ	ECM-Receptor	KEGG: hsa04512
Mono/Mac	Fib	CD99	CD99	0.0499698	0	CD99 - CD99	CD99	Cell-Cell Contact	KEGG: hsa04514
Fib	Mono/Mac	CD99	CD99	0.0499698	0	CD99 - CD99	CD99	Cell-Cell Contact	KEGG: hsa04514
Bc	Mono/Mac	HLA-DPA1	CD4	0.0496635	0	HLA-DPA1 - CD4	MHC-II	Cell-Cell Contact	KEGG: hsa04514
Endo	Fib	LAMA4	ITGA1_ITGB1	0.0495604	0	LAMA4 - (ITGA1+ITGB1)	LAMININ	ECM-Receptor	KEGG: hsa04512
Cycling	Mono/Mac	HLA-DPB1	CD4	0.0492524	0	HLA-DPB1 - CD4	MHC-II	Cell-Cell Contact	KEGG: hsa04514
XPO1+Epi	Cycling	FN1	CD44	0.0492041	0	FN1 - CD44	FN1	ECM-Receptor	KEGG: hsa04512
Mono/Mac	Mast	LGALS9	CD44	0.0488472	0	LGALS9 - CD44	GALECTIN	Secreted Signaling	PMID: 25065622
Mono/Mac	Neu	ANXA1	FPR1	0.0487707	0	ANXA1 - FPR1	ANNEXIN	Secreted Signaling	PMID: 23230437
Endo	Tc	CLEC2B	KLRB1	0.0485427	0	CLEC2B - KLRB1	CLEC	Cell-Cell Contact	PMID: 24223577
Cycling	Tc	CLEC2B	KLRB1	0.0478494	0	CLEC2B - KLRB1	CLEC	Cell-Cell Contact	PMID: 24223577
Endo	S100A6+Epi	APP	CD74	0.0476467	0	APP - CD74	APP	Cell-Cell Contact	PMID: 19849849
CYP2E1+Epi	Fib	VTN	ITGAV_ITGB5	0.0476369	0	VTN - (ITGAV+ITGB5)	VTN	ECM-Receptor	KEGG: hsa04512
Bc	Mono/Mac	HLA-DPB1	CD4	0.0475351	0	HLA-DPB1 - CD4	MHC-II	Cell-Cell Contact	KEGG: hsa04514
Fib	Mono/Mac	THY1	ITGAX_ITGB2	0.0473415	0	THY1 - (ITGAX+ITGB2)	THY1	Cell-Cell Contact	PMID: 15850796
XPO1+Epi	Bc	APP	CD74	0.0472981	0	APP - CD74	APP	Cell-Cell Contact	PMID: 19849849
Mono/Mac	Mono/Mac	HLA-DMA	CD4	0.0468061	0	HLA-DMA - CD4	MHC-II	Cell-Cell Contact	KEGG: hsa04514
STMN1+Epi	Mono/Mac	CD99	PILRA	0.0467409	0	CD99 - PILRA	CD99	Cell-Cell Contact	PMID: 18234675
Endo	Mono/Mac	COL4A2	CD44	0.0466787	0	COL4A2 - CD44	COLLAGEN	ECM-Receptor	KEGG: hsa04512
Fib	Tc	FN1	ITGA4_ITGB1	0.0465872	0	FN1 - (ITGA4+ITGB1)	FN1	ECM-Receptor	KEGG: hsa04512
XPO1+Epi	Cycling	APP	CD74	0.0463063	0	APP - CD74	APP	Cell-Cell Contact	PMID: 19849849
Fib	Fib	COL1A2	ITGA11_ITGB1	0.0462693	0	COL1A2 - (ITGA11+ITGB1)	COLLAGEN	ECM-Receptor	KEGG: hsa04512
Fib	Fib	COL4A2	ITGA11_ITGB1	0.046118	0	COL4A2 - (ITGA11+ITGB1)	COLLAGEN	ECM-Receptor	KEGG: hsa04512
Endo	Bc	COL4A1	CD44	0.0460909	0	COL4A1 - CD44	COLLAGEN	ECM-Receptor	KEGG: hsa04512
Endo	Endo	COL4A2	ITGA9_ITGB1	0.0459799	0	COL4A2 - (ITGA9+ITGB1)	COLLAGEN	ECM-Receptor	KEGG: hsa04512
Fib	Mast	LAMA4	CD44	0.0457404	0	LAMA4 - CD44	LAMININ	ECM-Receptor	KEGG: hsa04512
Fib	Fib	COL1A1	ITGA11_ITGB1	0.0457257	0	COL1A1 - (ITGA11+ITGB1)	COLLAGEN	ECM-Receptor	KEGG: hsa04512
Neu	Mono/Mac	PTPRC	MRC1	0.0456875	0	PTPRC - MRC1	CD45	Cell-Cell Contact	PMID: 27601670; PMID: 10575006
Cycling	Mono/Mac	CD99	CD99	0.0456335	0	CD99 - CD99	CD99	Cell-Cell Contact	KEGG: hsa04514
Mono/Mac	Cycling	CD99	CD99	0.0456335	0	CD99 - CD99	CD99	Cell-Cell Contact	KEGG: hsa04514
Tc	Endo	GZMA	F2R	0.0454969	0	GZMA - F2R	PARs	Secreted Signaling	KEGG: hsa04080
Endo	STMN1+Epi	APP	CD74	0.0454685	0	APP - CD74	APP	Cell-Cell Contact	PMID: 19849849
Fib	Mast	LAMC1	CD44	0.0453932	0	LAMC1 - CD44	LAMININ	ECM-Receptor	KEGG: hsa04512
Fib	Bc	COL4A1	CD44	0.0451525	0	COL4A1 - CD44	COLLAGEN	ECM-Receptor	KEGG: hsa04512
Endo	Cycling	COL4A2	CD44	0.0449622	0	COL4A2 - CD44	COLLAGEN	ECM-Receptor	KEGG: hsa04512
Endo	Mast	LAMC1	CD44	0.0448151	0	LAMC1 - CD44	LAMININ	ECM-Receptor	KEGG: hsa04512
S100A6+Epi	CYP2E1+Epi	CD99	CD99	0.0447437	0	CD99 - CD99	CD99	Cell-Cell Contact	KEGG: hsa04514
CYP2E1+Epi	S100A6+Epi	CD99	CD99	0.0447437	0	CD99 - CD99	CD99	Cell-Cell Contact	KEGG: hsa04514
Bc	Mono/Mac	HLA-DQB1	CD4	0.0447134	0	HLA-DQB1 - CD4	MHC-II	Cell-Cell Contact	KEGG: hsa04514
Endo	Tc	HLA-B	CD8A	0.0444331	0	HLA-B - CD8A	MHC-I	Cell-Cell Contact	KEGG: hsa04514
Fib	Neu	ANXA1	FPR1	0.0444216	0	ANXA1 - FPR1	ANNEXIN	Secreted Signaling	PMID: 23230437
Fib	Fib	FN1	ITGA4_ITGB1	0.0443836	0	FN1 - (ITGA4+ITGB1)	FN1	ECM-Receptor	KEGG: hsa04512
Fib	Endo	VEGFB	FLT1	0.0443602	0	VEGFB - VEGFR1	VEGF	Secreted Signaling	KEGG: hsa04370; PMID: 16633338
XPO1+Epi	Neu	MIF	CD74_CXCR2	0.044118	0	MIF - (CD74+CXCR2)	MIF	Secreted Signaling	PMID: 29637711; PMID: 26175090
Fib	Fib	FN1	ITGA3_ITGB1	0.0440631	0	FN1 - (ITGA3+ITGB1)	FN1	ECM-Receptor	KEGG: hsa04512
XPO1+Epi	Mono/Mac	C3	ITGAM_ITGB2	0.0439986	0	C3 - (ITGAM+ITGB2)	COMPLEMENT	Secreted Signaling	PMID: 16234578
Mono/Mac	Cycling	LGALS9	PTPRC	0.0438984	0	LGALS9 - CD45	GALECTIN	Secreted Signaling	PMID: 30120235
CYP2E1+Epi	XPO1+Epi	CD99	CD99	0.0438339	0	CD99 - CD99	CD99	Cell-Cell Contact	KEGG: hsa04514
XPO1+Epi	CYP2E1+Epi	CD99	CD99	0.0438339	0	CD99 - CD99	CD99	Cell-Cell Contact	KEGG: hsa04514
Mono/Mac	Tc	CD99	CD99	0.0432388	0	CD99 - CD99	CD99	Cell-Cell Contact	KEGG: hsa04514
Tc	Mono/Mac	CD99	CD99	0.0432388	0	CD99 - CD99	CD99	Cell-Cell Contact	KEGG: hsa04514
XPO1+Epi	Endo	APP	CD74	0.0430136	0	APP - CD74	APP	Cell-Cell Contact	PMID: 19849849
Endo	Mono/Mac	CD99	PILRA	0.0429818	0	CD99 - PILRA	CD99	Cell-Cell Contact	PMID: 18234675
Mono/Mac	Endo	VEGFB	FLT1	0.0429511	0	VEGFB - VEGFR1	VEGF	Secreted Signaling	KEGG: hsa04370; PMID: 16633338
Tc	Tc	HLA-B	CD8A	0.0429114	0	HLA-B - CD8A	MHC-I	Cell-Cell Contact	KEGG: hsa04514
Bc	Mono/Mac	HLA-DQA1	CD4	0.04282	0	HLA-DQA1 - CD4	MHC-II	Cell-Cell Contact	KEGG: hsa04514
Mono/Mac	Mono/Mac	ITGB2	ICAM1	0.0427699	0	ITGB2 - ICAM1	ITGB2	Cell-Cell Contact	KEGG: hsa04514
Neu	Tc	HLA-B	CD8A	0.0423791	0	HLA-B - CD8A	MHC-I	Cell-Cell Contact	KEGG: hsa04514
Fib	Mono/Mac	CD99	PILRA	0.0420203	0	CD99 - PILRA	CD99	Cell-Cell Contact	PMID: 18234675
Cycling	Mono/Mac	ITGB2	ICAM1	0.041869	0	ITGB2 - ICAM1	ITGB2	Cell-Cell Contact	KEGG: hsa04514
Fib	Fib	COL1A2	ITGA3_ITGB1	0.0418375	0	COL1A2 - (ITGA3+ITGB1)	COLLAGEN	ECM-Receptor	KEGG: hsa04512
XPO1+Epi	Bc	FN1	CD44	0.0417945	0	FN1 - CD44	FN1	ECM-Receptor	KEGG: hsa04512
Fib	Fib	COL6A2	ITGA11_ITGB1	0.041792	0	COL6A2 - (ITGA11+ITGB1)	COLLAGEN	ECM-Receptor	KEGG: hsa04512
Fib	Fib	COL4A2	ITGA3_ITGB1	0.0417	0	COL4A2 - (ITGA3+ITGB1)	COLLAGEN	ECM-Receptor	KEGG: hsa04512
Cycling	Endo	VEGFB	FLT1	0.0415677	0	VEGFB - VEGFR1	VEGF	Secreted Signaling	KEGG: hsa04370; PMID: 16633338
Mono/Mac	Endo	ITGB2	ICAM1	0.0415381	0	ITGB2 - ICAM1	ITGB2	Cell-Cell Contact	KEGG: hsa04514
Fib	Fib	COL1A1	ITGA3_ITGB1	0.0413437	0	COL1A1 - (ITGA3+ITGB1)	COLLAGEN	ECM-Receptor	KEGG: hsa04512
XPO1+Epi	Cycling	FN1	ITGA4_ITGB1	0.0413142	0	FN1 - (ITGA4+ITGB1)	FN1	ECM-Receptor	KEGG: hsa04512
Fib	Neu	FN1	CD44	0.0409582	0	FN1 - CD44	FN1	ECM-Receptor	KEGG: hsa04512
Mono/Mac	Mast	ITGB2	ICAM1	0.0409334	0	ITGB2 - ICAM1	ITGB2	Cell-Cell Contact	KEGG: hsa04514
Cycling	Endo	ITGB2	ICAM1	0.040662	0	ITGB2 - ICAM1	ITGB2	Cell-Cell Contact	KEGG: hsa04514
XPO1+Epi	Fib	VTN	ITGAV_ITGB5	0.0406265	0	VTN - (ITGAV+ITGB5)	VTN	ECM-Receptor	KEGG: hsa04512
Endo	Tc	LAMA4	CD44	0.0405779	0	LAMA4 - CD44	LAMININ	ECM-Receptor	KEGG: hsa04512
Fib	Mono/Mac	COL6A1	CD44	0.0404862	0	COL6A1 - CD44	COLLAGEN	ECM-Receptor	KEGG: hsa04512
Mono/Mac	Mast	SPP1	CD44	0.040312	0	SPP1 - CD44	SPP1	Secreted Signaling	PMID: 21907263
Endo	Endo	LAMA4	ITGA1_ITGB1	0.0402702	0	LAMA4 - (ITGA1+ITGB1)	LAMININ	ECM-Receptor	KEGG: hsa04512
STMN1+Epi	Neu	CD99	PILRA	0.0401727	0	CD99 - PILRA	CD99	Cell-Cell Contact	PMID: 18234675
Cycling	Mast	ITGB2	ICAM1	0.0400696	0	ITGB2 - ICAM1	ITGB2	Cell-Cell Contact	KEGG: hsa04514
STMN1+Epi	Tc	SPP1	CD44	0.0400421	0	SPP1 - CD44	SPP1	Secreted Signaling	PMID: 21907263
Fib	Endo	COL6A1	ITGA9_ITGB1	0.0398763	0	COL6A1 - (ITGA9+ITGB1)	COLLAGEN	ECM-Receptor	KEGG: hsa04512
XPO1+Epi	Mast	SPP1	CD44	0.0396359	0	SPP1 - CD44	SPP1	Secreted Signaling	PMID: 21907263
Tc	Tc	HLA-A	CD8A	0.039592	0	HLA-A - CD8A	MHC-I	Cell-Cell Contact	KEGG: hsa04514
XPO1+Epi	XPO1+Epi	FN1	ITGAV_ITGB1	0.0394943	0	FN1 - (ITGAV+ITGB1)	FN1	ECM-Receptor	KEGG: hsa04512
Tc	Bc	ADGRE5	CD55	0.0394526	0	ADGRE5 - CD55	ADGRE5	Cell-Cell Contact	PMID: 11297558
Cycling	Tc	HLA-B	CD8A	0.0392893	0	HLA-B - CD8A	MHC-I	Cell-Cell Contact	KEGG: hsa04514
Neu	Tc	HLA-C	CD8A	0.0391715	0	HLA-C - CD8A	MHC-I	Cell-Cell Contact	KEGG: hsa04514
Cycling	Mono/Mac	PTPRC	MRC1	0.0391269	0	PTPRC - MRC1	CD45	Cell-Cell Contact	PMID: 27601670; PMID: 10575006
Fib	Cycling	COL6A1	CD44	0.0389882	0	COL6A1 - CD44	COLLAGEN	ECM-Receptor	KEGG: hsa04512
Endo	Tc	HLA-A	CD8A	0.0389817	0	HLA-A - CD8A	MHC-I	Cell-Cell Contact	KEGG: hsa04514
Fib	Fib	COL1A2	ITGA9_ITGB1	0.0389376	0	COL1A2 - (ITGA9+ITGB1)	COLLAGEN	ECM-Receptor	KEGG: hsa04512
Fib	Neu	COL1A2	CD44	0.0388831	0	COL1A2 - CD44	COLLAGEN	ECM-Receptor	KEGG: hsa04512
Fib	Fib	COL4A2	ITGA9_ITGB1	0.0388092	0	COL4A2 - (ITGA9+ITGB1)	COLLAGEN	ECM-Receptor	KEGG: hsa04512
Fib	Neu	COL4A2	CD44	0.0387549	0	COL4A2 - CD44	COLLAGEN	ECM-Receptor	KEGG: hsa04512
Fib	XPO1+Epi	FN1	SDC1	0.0386963	0	FN1 - SDC1	FN1	ECM-Receptor	KEGG: hsa04512
Tc	Tc	HLA-C	CD8A	0.0386952	0	HLA-C - CD8A	MHC-I	Cell-Cell Contact	KEGG: hsa04514
Cycling	Mono/Mac	HLA-DQB1	CD4	0.0385584	0	HLA-DQB1 - CD4	MHC-II	Cell-Cell Contact	KEGG: hsa04514
CYP2E1+Epi	XPO1+Epi	VTN	ITGAV_ITGB5	0.038548	0	VTN - (ITGAV+ITGB5)	VTN	ECM-Receptor	KEGG: hsa04512
Fib	Fib	COL1A1	ITGA9_ITGB1	0.0384766	0	COL1A1 - (ITGA9+ITGB1)	COLLAGEN	ECM-Receptor	KEGG: hsa04512
Fib	Neu	COL1A1	CD44	0.0384227	0	COL1A1 - CD44	COLLAGEN	ECM-Receptor	KEGG: hsa04512
Endo	Tc	HLA-C	CD8A	0.0383818	0	HLA-C - CD8A	MHC-I	Cell-Cell Contact	KEGG: hsa04514
Cycling	Mono/Mac	CD99	PILRA	0.0383461	0	CD99 - PILRA	CD99	Cell-Cell Contact	PMID: 18234675
Endo	Bc	COL4A2	CD44	0.0381657	0	COL4A2 - CD44	COLLAGEN	ECM-Receptor	KEGG: hsa04512
STMN1+Epi	Neu	ANXA1	FPR1	0.0380428	0	ANXA1 - FPR1	ANNEXIN	Secreted Signaling	PMID: 23230437
Endo	Fib	COL4A1	ITGA11_ITGB1	0.0378947	0	COL4A1 - (ITGA11+ITGB1)	COLLAGEN	ECM-Receptor	KEGG: hsa04512
XPO1+Epi	Endo	FN1	ITGAV_ITGB1	0.0378515	0	FN1 - (ITGAV+ITGB1)	FN1	ECM-Receptor	KEGG: hsa04512
STMN1+Epi	Fib	VTN	ITGAV_ITGB5	0.0378116	0	VTN - (ITGAV+ITGB5)	VTN	ECM-Receptor	KEGG: hsa04512
Endo	Endo	ANGPT2	ITGA5_ITGB1	0.037777	0	ANGPT2 - (ITGA5+ITGB1)	ANGPT	Secreted Signaling	PMID: 20651738; PMID: 25635707
Fib	Fib	COL6A2	ITGA3_ITGB1	0.037772	0	COL6A2 - (ITGA3+ITGB1)	COLLAGEN	ECM-Receptor	KEGG: hsa04512
Mono/Mac	Tc	HLA-B	CD8A	0.0374589	0	HLA-B - CD8A	MHC-I	Cell-Cell Contact	KEGG: hsa04514
Fib	Mast	LAMB1	CD44	0.0372744	0	LAMB1 - CD44	LAMININ	ECM-Receptor	KEGG: hsa04512
Endo	Fib	DLL4	NOTCH3	0.0372733	0	DLL4 - NOTCH3	NOTCH	Cell-Cell Contact	PMID: 22353464
Mono/Mac	Endo	ITGB2	ICAM2	0.0372196	0	ITGB2 - ICAM2	ITGB2	Cell-Cell Contact	KEGG: hsa04514
Fib	Endo	LAMA4	ITGA6_ITGB1	0.0372158	0	LAMA4 - (ITGA6+ITGB1)	LAMININ	ECM-Receptor	KEGG: hsa04512
Fib	Fib	COL4A1	ITGA11_ITGB1	0.0371168	0	COL4A1 - (ITGA11+ITGB1)	COLLAGEN	ECM-Receptor	KEGG: hsa04512
Fib	Endo	LAMC1	ITGA6_ITGB1	0.0369308	0	LAMC1 - (ITGA6+ITGB1)	LAMININ	ECM-Receptor	KEGG: hsa04512
Endo	Neu	CD99	PILRA	0.0369214	0	CD99 - PILRA	CD99	Cell-Cell Contact	PMID: 18234675
CYP2E1+Epi	Mono/Mac	VTN	ITGAV_ITGB1	0.0369128	0	VTN - (ITGAV+ITGB1)	VTN	ECM-Receptor	KEGG: hsa04512
Fib	Mast	COL6A3	CD44	0.0369087	0	COL6A3 - CD44	COLLAGEN	ECM-Receptor	KEGG: hsa04512
XPO1+Epi	Fib	CD46	JAG1	0.0368914	0	CD46 - JAG1	CD46	Cell-Cell Contact	PMID: 23086448
Fib	Fib	LAMA4	ITGA1_ITGB1	0.0367727	0	LAMA4 - (ITGA1+ITGB1)	LAMININ	ECM-Receptor	KEGG: hsa04512
Fib	XPO1+Epi	COL1A2	SDC1	0.0367314	0	COL1A2 - SDC1	COLLAGEN	ECM-Receptor	KEGG: hsa04512
Endo	Endo	EFNB2	EPHA4	0.0366413	0	EFNB2 - EPHA4	EPHB	Cell-Cell Contact	PMID: 15114347
Fib	XPO1+Epi	COL4A2	SDC1	0.03661	0	COL4A2 - SDC1	COLLAGEN	ECM-Receptor	KEGG: hsa04512
Fib	Fib	LAMC1	ITGA1_ITGB1	0.036491	0	LAMC1 - (ITGA1+ITGB1)	LAMININ	ECM-Receptor	KEGG: hsa04512
Endo	Endo	LAMC1	ITGA6_ITGB1	0.0364564	0	LAMC1 - (ITGA6+ITGB1)	LAMININ	ECM-Receptor	KEGG: hsa04512
Cycling	Endo	ITGB2	ICAM2	0.0364312	0	ITGB2 - ICAM2	ITGB2	Cell-Cell Contact	KEGG: hsa04514
Tc	Mono/Mac	CD99	PILRA	0.0363192	0	CD99 - PILRA	CD99	Cell-Cell Contact	PMID: 18234675
Fib	XPO1+Epi	FN1	CD44	0.0363175	0	FN1 - CD44	FN1	ECM-Receptor	KEGG: hsa04512
Fib	Endo	PTPRM	PTPRM	0.0363058	0	PTPRM - PTPRM	PTPRM	Cell-Cell Contact	KEGG: hsa04514
Endo	Fib	PTPRM	PTPRM	0.0363058	0	PTPRM - PTPRM	PTPRM	Cell-Cell Contact	KEGG: hsa04514
Fib	XPO1+Epi	COL1A1	SDC1	0.0362955	0	COL1A1 - SDC1	COLLAGEN	ECM-Receptor	KEGG: hsa04512
Fib	Neu	CD99	PILRA	0.0360904	0	CD99 - PILRA	CD99	Cell-Cell Contact	PMID: 18234675
Endo	Fib	LAMC1	ITGA1_ITGB1	0.036022	0	LAMC1 - (ITGA1+ITGB1)	LAMININ	ECM-Receptor	KEGG: hsa04512
Fib	XPO1+Epi	FN1	ITGA5_ITGB1	0.0359607	0	FN1 - (ITGA5+ITGB1)	FN1	ECM-Receptor	KEGG: hsa04512
Endo	Endo	NAMPT	ITGA5_ITGB1	0.0358176	0	NAMPT - (ITGA5+ITGB1)	VISFATIN	Secreted Signaling	PMID: 28490838
Endo	Tc	HLA-E	CD8A	0.0357765	0	HLA-E - CD8A	MHC-I	Cell-Cell Contact	KEGG: hsa04514
Mono/Mac	Mono/Mac	ICAM1	ITGAX_ITGB2	0.0357492	0	ICAM1 - (ITGAX+ITGB2)	ICAM	Cell-Cell Contact	PMID: 16252253
S100A6+Epi	XPO1+Epi	VTN	ITGAV_ITGB1	0.0354067	0	VTN - (ITGAV+ITGB1)	VTN	ECM-Receptor	KEGG: hsa04512
Neu	Neu	IL1B	IL1R2	0.0353858	0	IL1B - IL1R2	IL1	Secreted Signaling	KEGG: hsa04060
STMN1+Epi	Fib	SPP1	ITGAV_ITGB1	0.0353154	0	SPP1 - (ITGAV+ITGB1)	SPP1	Secreted Signaling	PMID: 21907263
Cycling	Endo	NAMPT	ITGA5_ITGB1	0.0352974	0	NAMPT - (ITGA5+ITGB1)	VISFATIN	Secreted Signaling	PMID: 28490838
Fib	Fib	COL6A2	ITGA9_ITGB1	0.0351435	0	COL6A2 - (ITGA9+ITGB1)	COLLAGEN	ECM-Receptor	KEGG: hsa04512
Cycling	Tc	HLA-A	CD8A	0.0351167	0	HLA-A - CD8A	MHC-I	Cell-Cell Contact	KEGG: hsa04514
Fib	Neu	COL6A2	CD44	0.0350942	0	COL6A2 - CD44	COLLAGEN	ECM-Receptor	KEGG: hsa04512
Mono/Mac	Neu	ADGRE5	CD55	0.0349825	0	ADGRE5 - CD55	ADGRE5	Cell-Cell Contact	PMID: 11297558
Neu	Tc	HLA-A	CD8A	0.0349182	0	HLA-A - CD8A	MHC-I	Cell-Cell Contact	KEGG: hsa04514
Endo	Mono/Mac	ICAM1	ITGAX_ITGB2	0.0347123	0	ICAM1 - (ITGAX+ITGB2)	ICAM	Cell-Cell Contact	PMID: 16252253
Fib	XPO1+Epi	COL1A2	CD44	0.034469	0	COL1A2 - CD44	COLLAGEN	ECM-Receptor	KEGG: hsa04512
Fib	XPO1+Epi	COL4A2	CD44	0.0343549	0	COL4A2 - CD44	COLLAGEN	ECM-Receptor	KEGG: hsa04512
Endo	Fib	COL4A1	ITGA3_ITGB1	0.0342363	0	COL4A1 - (ITGA3+ITGB1)	COLLAGEN	ECM-Receptor	KEGG: hsa04512
Endo	Mono/Mac	HLA-DPA1	CD4	0.0342072	0	HLA-DPA1 - CD4	MHC-II	Cell-Cell Contact	KEGG: hsa04514
Mast	Mono/Mac	ICAM1	ITGAX_ITGB2	0.0342034	0	ICAM1 - (ITGAX+ITGB2)	ICAM	Cell-Cell Contact	PMID: 16252253
Mono/Mac	XPO1+Epi	NAMPT	ITGA5_ITGB1	0.0341846	0	NAMPT - (ITGA5+ITGB1)	VISFATIN	Secreted Signaling	PMID: 28490838
Mast	Tc	HLA-C	CD8A	0.0341781	0	HLA-C - CD8A	MHC-I	Cell-Cell Contact	KEGG: hsa04514
STMN1+Epi	Endo	SPP1	ITGA5_ITGB1	0.0341467	0	SPP1 - (ITGA5+ITGB1)	SPP1	Secreted Signaling	PMID: 21907263
Fib	XPO1+Epi	COL1A1	CD44	0.0340591	0	COL1A1 - CD44	COLLAGEN	ECM-Receptor	KEGG: hsa04512
Fib	Mast	LAMB2	CD44	0.0339899	0	LAMB2 - CD44	LAMININ	ECM-Receptor	KEGG: hsa04512
Tc	Mono/Mac	ITGB2	ICAM1	0.0339533	0	ITGB2 - ICAM1	ITGB2	Cell-Cell Contact	KEGG: hsa04514
S100A6+Epi	Endo	VTN	ITGAV_ITGB1	0.033928	0	VTN - (ITGAV+ITGB1)	VTN	ECM-Receptor	KEGG: hsa04512
Endo	Tc	HLA-E	KLRK1	0.0336439	0	HLA-E - KLRK1	MHC-I	Cell-Cell Contact	PMID: 28484462
Fib	Fib	COL4A1	ITGA3_ITGB1	0.0335308	0	COL4A1 - (ITGA3+ITGB1)	COLLAGEN	ECM-Receptor	KEGG: hsa04512
Endo	Tc	HLA-B	CD8B	0.0335258	0	HLA-B - CD8B	MHC-I	Cell-Cell Contact	KEGG: hsa04514
Cycling	Tc	HLA-C	CD8A	0.0333962	0	HLA-C - CD8A	MHC-I	Cell-Cell Contact	KEGG: hsa04514
Bc	Tc	HLA-B	CD8A	0.0333338	0	HLA-B - CD8A	MHC-I	Cell-Cell Contact	KEGG: hsa04514
Neu	Cycling	NAMPT	ITGA5_ITGB1	0.0332602	0	NAMPT - (ITGA5+ITGB1)	VISFATIN	Secreted Signaling	PMID: 28490838
Fib	Tc	HLA-B	CD8A	0.0332289	0	HLA-B - CD8A	MHC-I	Cell-Cell Contact	KEGG: hsa04514
Fib	XPO1+Epi	COL6A2	SDC1	0.0331449	0	COL6A2 - SDC1	COLLAGEN	ECM-Receptor	KEGG: hsa04512
Mono/Mac	Tc	HLA-A	CD8A	0.0331001	0	HLA-A - CD8A	MHC-I	Cell-Cell Contact	KEGG: hsa04514
Fib	Bc	COL6A1	CD44	0.0330635	0	COL6A1 - CD44	COLLAGEN	ECM-Receptor	KEGG: hsa04512
Mast	Endo	NAMPT	ITGA5_ITGB1	0.0329978	0	NAMPT - (ITGA5+ITGB1)	VISFATIN	Secreted Signaling	PMID: 28490838
Tc	Endo	ITGB2	ICAM1	0.0329667	0	ITGB2 - ICAM1	ITGB2	Cell-Cell Contact	KEGG: hsa04514
Cycling	Neu	CD99	PILRA	0.0329168	0	CD99 - PILRA	CD99	Cell-Cell Contact	PMID: 18234675
XPO1+Epi	XPO1+Epi	VTN	ITGAV_ITGB5	0.032829	0	VTN - (ITGAV+ITGB5)	VTN	ECM-Receptor	KEGG: hsa04512
XPO1+Epi	Tc	FN1	ITGA4_ITGB1	0.032811	0	FN1 - (ITGA4+ITGB1)	FN1	ECM-Receptor	KEGG: hsa04512
XPO1+Epi	Cycling	C3	ITGAM_ITGB2	0.0327305	0	C3 - (ITGAM+ITGB2)	COMPLEMENT	Secreted Signaling	PMID: 16234578
Endo	XPO1+Epi	NAMPT	INSR	0.032574	0	NAMPT - INSR	VISFATIN	Secreted Signaling	PMID: 28490838
Tc	Mast	ITGB2	ICAM1	0.0324825	0	ITGB2 - ICAM1	ITGB2	Cell-Cell Contact	KEGG: hsa04514
Fib	Mast	APP	CD74	0.0324812	0	APP - CD74	APP	Cell-Cell Contact	PMID: 19849849
Mono/Mac	Mono/Mac	LGALS9	PTPRC	0.0324714	0	LGALS9 - CD45	GALECTIN	Secreted Signaling	PMID: 30120235
Cycling	Mono/Mac	HLA-DQA1	CD4	0.0324209	0	HLA-DQA1 - CD4	MHC-II	Cell-Cell Contact	KEGG: hsa04514
Tc	Tc	HLA-B	CD8B	0.032365	0	HLA-B - CD8B	MHC-I	Cell-Cell Contact	KEGG: hsa04514
Fib	Endo	JAG1	NOTCH4	0.032181	0	JAG1 - NOTCH4	NOTCH	Cell-Cell Contact	PMID: 22353464
Mono/Mac	Tc	LGALS9	CD44	0.0321106	0	LGALS9 - CD44	GALECTIN	Secreted Signaling	PMID: 25065622
Cycling	XPO1+Epi	NAMPT	INSR	0.0320993	0	NAMPT - INSR	VISFATIN	Secreted Signaling	PMID: 28490838
Neu	Tc	HLA-B	CD8B	0.0319592	0	HLA-B - CD8B	MHC-I	Cell-Cell Contact	KEGG: hsa04514
Fib	Mono/Mac	FN1	ITGA4_ITGB1	0.0319047	0	FN1 - (ITGA4+ITGB1)	FN1	ECM-Receptor	KEGG: hsa04512
Endo	Fib	COL4A1	ITGA9_ITGB1	0.0318457	0	COL4A1 - (ITGA9+ITGB1)	COLLAGEN	ECM-Receptor	KEGG: hsa04512
Endo	Neu	COL4A1	CD44	0.0318008	0	COL4A1 - CD44	COLLAGEN	ECM-Receptor	KEGG: hsa04512
Endo	Mast	LAMB1	CD44	0.0317372	0	LAMB1 - CD44	LAMININ	ECM-Receptor	KEGG: hsa04512
Mono/Mac	Tc	CLEC2B	KLRB1	0.0316982	0	CLEC2B - KLRB1	CLEC	Cell-Cell Contact	PMID: 24223577
Bc	Tc	CD69	KLRB1	0.0316489	0	CLEC2C - KLRB1	CLEC	Cell-Cell Contact	PMID: 24223577
XPO1+Epi	Mono/Mac	VTN	ITGAV_ITGB1	0.0314284	0	VTN - (ITGAV+ITGB1)	VTN	ECM-Receptor	KEGG: hsa04512
Endo	Neu	EFNB2	EPHB1	0.0314175	0	EFNB2 - EPHB1	EPHB	Cell-Cell Contact	PMID: 15114347
Mast	Bc	ADGRE5	CD55	0.0314148	0	ADGRE5 - CD55	ADGRE5	Cell-Cell Contact	PMID: 11297558
Endo	Fib	COL4A2	ITGA11_ITGB1	0.0313326	0	COL4A2 - (ITGA11+ITGB1)	COLLAGEN	ECM-Receptor	KEGG: hsa04512
Mono/Mac	Tc	ICAM1	ITGAL_ITGB2	0.0313276	0	ICAM1 - (ITGAL+ITGB2)	ICAM	Cell-Cell Contact	KEGG: hsa04514
XPO1+Epi	Fib	FN1	ITGA4_ITGB1	0.0312377	0	FN1 - (ITGA4+ITGB1)	FN1	ECM-Receptor	KEGG: hsa04512
Tc	Tc	HLA-E	CD8A	0.0312303	0	HLA-E - CD8A	MHC-I	Cell-Cell Contact	KEGG: hsa04514
Fib	Fib	COL4A1	ITGA9_ITGB1	0.0311879	0	COL4A1 - (ITGA9+ITGB1)	COLLAGEN	ECM-Receptor	KEGG: hsa04512
Tc	Neu	CD99	PILRA	0.0311676	0	CD99 - PILRA	CD99	Cell-Cell Contact	PMID: 18234675
Fib	Neu	COL4A1	CD44	0.0311439	0	COL4A1 - CD44	COLLAGEN	ECM-Receptor	KEGG: hsa04512
Fib	XPO1+Epi	COL6A2	CD44	0.0310963	0	COL6A2 - CD44	COLLAGEN	ECM-Receptor	KEGG: hsa04512
CYP2E1+Epi	Mono/Mac	CD99	PILRA	0.0310182	0	CD99 - PILRA	CD99	Cell-Cell Contact	PMID: 18234675
XPO1+Epi	Fib	FN1	ITGA3_ITGB1	0.031009	0	FN1 - (ITGA3+ITGB1)	FN1	ECM-Receptor	KEGG: hsa04512
Fib	Mono/Mac	FN1	ITGAV_ITGB1	0.030858	0	FN1 - (ITGAV+ITGB1)	FN1	ECM-Receptor	KEGG: hsa04512
XPO1+Epi	Endo	NAMPT	ITGA5_ITGB1	0.0307691	0	NAMPT - (ITGA5+ITGB1)	VISFATIN	Secreted Signaling	PMID: 28490838
STMN1+Epi	XPO1+Epi	VTN	ITGAV_ITGB5	0.0305372	0	VTN - (ITGAV+ITGB5)	VTN	ECM-Receptor	KEGG: hsa04512
Endo	Tc	ICAM1	ITGAL_ITGB2	0.0304149	0	ICAM1 - (ITGAL+ITGB2)	ICAM	Cell-Cell Contact	KEGG: hsa04514
Neu	Neu	IL1B	IL1R1_IL1RAP	0.030385	0	IL1B - (IL1R1+IL1RAP)	IL1	Secreted Signaling	KEGG: hsa04060
Fib	Endo	LAMB1	ITGA6_ITGB1	0.0302776	0	LAMB1 - (ITGA6+ITGB1)	LAMININ	ECM-Receptor	KEGG: hsa04512
Mast	Mono/Mac	CD99	PILRA	0.0302692	0	CD99 - PILRA	CD99	Cell-Cell Contact	PMID: 18234675
CYP2E1+Epi	Cycling	VTN	ITGAV_ITGB1	0.0301263	0	VTN - (ITGAV+ITGB1)	VTN	ECM-Receptor	KEGG: hsa04512
Bc	Tc	HLA-C	CD8A	0.0300758	0	HLA-C - CD8A	MHC-I	Cell-Cell Contact	KEGG: hsa04514
Fib	Tc	LAMA4	CD44	0.0300347	0	LAMA4 - CD44	LAMININ	ECM-Receptor	KEGG: hsa04512
Endo	XPO1+Epi	COL4A1	SDC1	0.0300288	0	COL4A1 - SDC1	COLLAGEN	ECM-Receptor	KEGG: hsa04512
Mast	XPO1+Epi	NAMPT	INSR	0.0300016	0	NAMPT - INSR	VISFATIN	Secreted Signaling	PMID: 28490838
Mast	Tc	ICAM1	ITGAL_ITGB2	0.029967	0	ICAM1 - (ITGAL+ITGB2)	ICAM	Cell-Cell Contact	KEGG: hsa04514
XPO1+Epi	Mono/Mac	C5	C5AR1	0.0299459	0	HC - C5AR1	COMPLEMENT	Secreted Signaling	KEGG: hsa04080
Fib	Fib	LAMB1	ITGA1_ITGB1	0.0299145	0	LAMB1 - (ITGA1+ITGB1)	LAMININ	ECM-Receptor	KEGG: hsa04512
Tc	Tc	HLA-A	CD8B	0.029836	0	HLA-A - CD8B	MHC-I	Cell-Cell Contact	KEGG: hsa04514
Mast	Tc	HLA-B	CD8A	0.0298295	0	HLA-B - CD8A	MHC-I	Cell-Cell Contact	KEGG: hsa04514
Fib	Endo	LAMA4	ITGA1_ITGB1	0.0298044	0	LAMA4 - (ITGA1+ITGB1)	LAMININ	ECM-Receptor	KEGG: hsa04512
Fib	Tc	LAMC1	CD44	0.029803	0	LAMC1 - CD44	LAMININ	ECM-Receptor	KEGG: hsa04512
Cycling	Neu	MIF	CD74_CXCR2	0.0296883	0	MIF - (CD74+CXCR2)	MIF	Secreted Signaling	PMID: 29637711; PMID: 26175090
Fib	Endo	NAMPT	INSR	0.0296281	0	NAMPT - INSR	VISFATIN	Secreted Signaling	PMID: 28490838
Fib	Fib	COL6A3	ITGA1_ITGB1	0.0296188	0	COL6A3 - (ITGA1+ITGB1)	COLLAGEN	ECM-Receptor	KEGG: hsa04512
Fib	Tc	HLA-C	CD8A	0.0296113	0	HLA-C - CD8A	MHC-I	Cell-Cell Contact	KEGG: hsa04514
Cycling	Tc	HLA-B	CD8B	0.0296056	0	HLA-B - CD8B	MHC-I	Cell-Cell Contact	KEGG: hsa04514
Fib	Endo	LAMC1	ITGA1_ITGB1	0.0295744	0	LAMC1 - (ITGA1+ITGB1)	LAMININ	ECM-Receptor	KEGG: hsa04512
Neu	Tc	HLA-C	CD8B	0.0295159	0	HLA-C - CD8B	MHC-I	Cell-Cell Contact	KEGG: hsa04514
Tc	Endo	ITGB2	ICAM2	0.0295119	0	ITGB2 - ICAM2	ITGB2	Cell-Cell Contact	KEGG: hsa04514
Endo	Tc	LAMC1	CD44	0.0294173	0	LAMC1 - CD44	LAMININ	ECM-Receptor	KEGG: hsa04512
Mono/Mac	Cycling	HLA-DRA	CD4	0.0294112	0	HLA-DRA - CD4	MHC-II	Cell-Cell Contact	KEGG: hsa04514
Fib	XPO1+Epi	COL4A1	SDC1	0.0294073	0	COL4A1 - SDC1	COLLAGEN	ECM-Receptor	KEGG: hsa04512
Fib	Neu	MIF	CD74_CXCR2	0.0293898	0	MIF - (CD74+CXCR2)	MIF	Secreted Signaling	PMID: 29637711; PMID: 26175090
Endo	Tc	HLA-A	CD8B	0.0293715	0	HLA-A - CD8B	MHC-I	Cell-Cell Contact	KEGG: hsa04514
Tc	Tc	HLA-E	KLRK1	0.0293605	0	HLA-E - KLRK1	MHC-I	Cell-Cell Contact	PMID: 28484462
STMN1+Epi	Mono/Mac	VTN	ITGAV_ITGB1	0.0292315	0	VTN - (ITGAV+ITGB1)	VTN	ECM-Receptor	KEGG: hsa04512
Endo	Endo	LAMC1	ITGA1_ITGB1	0.0291917	0	LAMC1 - (ITGA1+ITGB1)	LAMININ	ECM-Receptor	KEGG: hsa04512
Tc	Tc	HLA-C	CD8B	0.0291535	0	HLA-C - CD8B	MHC-I	Cell-Cell Contact	KEGG: hsa04514
Cycling	Bc	ADGRE5	CD55	0.0291051	0	ADGRE5 - CD55	ADGRE5	Cell-Cell Contact	PMID: 11297558
XPO1+Epi	Endo	MDK	ITGA6_ITGB1	0.0290224	0	MDK - (ITGA6+ITGB1)	MK	Secreted Signaling	PMID: 28356350
Mast	Mono/Mac	HLA-DRB1	CD4	0.0289466	0	HLA-DRB1 - CD4	MHC-II	Cell-Cell Contact	KEGG: hsa04514
Endo	Tc	HLA-C	CD8B	0.028915	0	HLA-C - CD8B	MHC-I	Cell-Cell Contact	KEGG: hsa04514
Mono/Mac	Mono/Mac	PTPRC	MRC1	0.0289044	0	PTPRC - MRC1	CD45	Cell-Cell Contact	PMID: 27601670; PMID: 10575006
Mono/Mac	Tc	ICAM1	ITGAL	0.0288989	0	ICAM1 - ITGAL	ICAM	Cell-Cell Contact	PMID: 23602662
Tc	Mono/Mac	HLA-DRB1	CD4	0.0288617	0	HLA-DRB1 - CD4	MHC-II	Cell-Cell Contact	KEGG: hsa04514
Endo	Mono/Mac	LAMA4	CD44	0.0288005	0	LAMA4 - CD44	LAMININ	ECM-Receptor	KEGG: hsa04512
Mono/Mac	Tc	HLA-C	CD8A	0.0287971	0	HLA-C - CD8A	MHC-I	Cell-Cell Contact	KEGG: hsa04514
XPO1+Epi	Neu	FN1	CD44	0.0287963	0	FN1 - CD44	FN1	ECM-Receptor	KEGG: hsa04512
Endo	Mono/Mac	HLA-DPB1	CD4	0.0284371	0	HLA-DPB1 - CD4	MHC-II	Cell-Cell Contact	KEGG: hsa04514
STMN1+Epi	Mono/Mac	SPP1	CD44	0.0284155	0	SPP1 - CD44	SPP1	Secreted Signaling	PMID: 21907263
Endo	Endo	LAMA4	ITGA9_ITGB1	0.0283614	0	LAMA4 - (ITGA9+ITGB1)	LAMININ	ECM-Receptor	KEGG: hsa04512
Endo	Fib	COL4A2	ITGA3_ITGB1	0.028289	0	COL4A2 - (ITGA3+ITGB1)	COLLAGEN	ECM-Receptor	KEGG: hsa04512
Mast	Tc	HLA-A	CD8A	0.0282508	0	HLA-A - CD8A	MHC-I	Cell-Cell Contact	KEGG: hsa04514
Mono/Mac	Tc	HLA-B	CD8B	0.0282131	0	HLA-B - CD8B	MHC-I	Cell-Cell Contact	KEGG: hsa04514
Endo	XPO1+Epi	COL4A1	CD44	0.0281672	0	COL4A1 - CD44	COLLAGEN	ECM-Receptor	KEGG: hsa04512
Endo	Tc	ICAM1	ITGAL	0.0280549	0	ICAM1 - ITGAL	ICAM	Cell-Cell Contact	PMID: 23602662
STMN1+Epi	Endo	SPP1	ITGA9_ITGB1	0.0279822	0	SPP1 - (ITGA9+ITGB1)	SPP1	Secreted Signaling	PMID: 21907263
XPO1+Epi	XPO1+Epi	NAMPT	INSR	0.0279694	0	NAMPT - INSR	VISFATIN	Secreted Signaling	PMID: 28490838
Mast	Mono/Mac	CSF1	CSF1R	0.0277561	0	CSF1 - CSF1R	CSF	Secreted Signaling	KEGG: hsa04060
Endo	Cycling	LAMA4	CD44	0.0277223	0	LAMA4 - CD44	LAMININ	ECM-Receptor	KEGG: hsa04512
XPO1+Epi	Mast	LAMC1	CD44	0.0276638	0	LAMC1 - CD44	LAMININ	ECM-Receptor	KEGG: hsa04512
Mast	Tc	ICAM1	ITGAL	0.0276408	0	ICAM1 - ITGAL	ICAM	Cell-Cell Contact	PMID: 23602662
Fib	Endo	LAMB2	ITGA6_ITGB1	0.0275919	0	LAMB2 - (ITGA6+ITGB1)	LAMININ	ECM-Receptor	KEGG: hsa04512
Fib	XPO1+Epi	COL4A1	CD44	0.0275832	0	COL4A1 - CD44	COLLAGEN	ECM-Receptor	KEGG: hsa04512
S100A6+Epi	Mono/Mac	CD99	PILRA	0.027528	0	CD99 - PILRA	CD99	Cell-Cell Contact	PMID: 18234675
Fib	Tc	HLA-A	CD8A	0.0274516	0	HLA-A - CD8A	MHC-I	Cell-Cell Contact	KEGG: hsa04514
STMN1+Epi	Cycling	SPP1	CD44	0.0273514	0	SPP1 - CD44	SPP1	Secreted Signaling	PMID: 21907263
Endo	Fib	CD46	JAG1	0.0272754	0	CD46 - JAG1	CD46	Cell-Cell Contact	PMID: 23086448
Fib	Fib	LAMB2	ITGA1_ITGB1	0.0272601	0	LAMB2 - (ITGA1+ITGB1)	LAMININ	ECM-Receptor	KEGG: hsa04512
Mono/Mac	Neu	ITGB2	ICAM1	0.027251	0	ITGB2 - ICAM1	ITGB2	Cell-Cell Contact	KEGG: hsa04514
Endo	Tc	ICAM2	ITGAL_ITGB2	0.0272199	0	ICAM2 - (ITGAL+ITGB2)	ICAM	Cell-Cell Contact	KEGG: hsa04514
XPO1+Epi	XPO1+Epi	FN1	SDC1	0.0271869	0	FN1 - SDC1	FN1	ECM-Receptor	KEGG: hsa04512
Fib	Fib	COL6A1	ITGA11_ITGB1	0.0271181	0	COL6A1 - (ITGA11+ITGB1)	COLLAGEN	ECM-Receptor	KEGG: hsa04512
Bc	Neu	ADGRE5	CD55	0.0270461	0	ADGRE5 - CD55	ADGRE5	Cell-Cell Contact	PMID: 11297558
XPO1+Epi	XPO1+Epi	PTPRM	PTPRM	0.0270397	0	PTPRM - PTPRM	PTPRM	Cell-Cell Contact	KEGG: hsa04514
XPO1+Epi	Mono/Mac	CD99	PILRA	0.0269584	0	CD99 - PILRA	CD99	Cell-Cell Contact	PMID: 18234675
Endo	Tc	HLA-E	CD8B	0.0269343	0	HLA-E - CD8B	MHC-I	Cell-Cell Contact	KEGG: hsa04514
Tc	Endo	ADGRE5	CD55	0.0269297	0	ADGRE5 - CD55	ADGRE5	Cell-Cell Contact	PMID: 11297558
Mast	Endo	VEGFA	FLT1_KDR	0.026904	0	VEGFA - VEGFR1R2	VEGF	Secreted Signaling	PMID: 16633338
Cycling	Neu	ITGB2	ICAM1	0.0266679	0	ITGB2 - ICAM1	ITGB2	Cell-Cell Contact	KEGG: hsa04514
CYP2E1+Epi	Neu	CD99	PILRA	0.0265978	0	CD99 - PILRA	CD99	Cell-Cell Contact	PMID: 18234675
Cycling	Mono/Mac	HLA-DRB5	CD4	0.0265699	0	HLA-DRB5 - CD4	MHC-II	Cell-Cell Contact	KEGG: hsa04514
Mono/Mac	Bc	LGALS9	PTPRC	0.0265245	0	LGALS9 - CD45	GALECTIN	Secreted Signaling	PMID: 30120235
Neu	Mast	NAMPT	ITGA5_ITGB1	0.0265073	0	NAMPT - (ITGA5+ITGB1)	VISFATIN	Secreted Signaling	PMID: 28490838
Fib	CYP2E1+Epi	APP	CD74	0.0264853	0	APP - CD74	APP	Cell-Cell Contact	PMID: 19849849
Cycling	Tc	HLA-E	CD8A	0.0264782	0	HLA-E - CD8A	MHC-I	Cell-Cell Contact	KEGG: hsa04514
Cycling	Tc	HLA-A	CD8B	0.0264331	0	HLA-A - CD8B	MHC-I	Cell-Cell Contact	KEGG: hsa04514
Mono/Mac	Tc	SPP1	CD44	0.0264186	0	SPP1 - CD44	SPP1	Secreted Signaling	PMID: 21907263
Endo	Fib	COL4A2	ITGA9_ITGB1	0.0263024	0	COL4A2 - (ITGA9+ITGB1)	COLLAGEN	ECM-Receptor	KEGG: hsa04512
Neu	Tc	HLA-A	CD8B	0.0262824	0	HLA-A - CD8B	MHC-I	Cell-Cell Contact	KEGG: hsa04514
Endo	Neu	COL4A2	CD44	0.0262651	0	COL4A2 - CD44	COLLAGEN	ECM-Receptor	KEGG: hsa04512
Mono/Mac	Endo	PECAM1	PECAM1	0.0261439	0	PECAM1 - PECAM1	PECAM1	Cell-Cell Contact	KEGG: hsa04514
Endo	Mono/Mac	PECAM1	PECAM1	0.0261439	0	PECAM1 - PECAM1	PECAM1	Cell-Cell Contact	KEGG: hsa04514
Mast	Endo	VEGFA	FLT1	0.0261212	0	VEGFA - VEGFR1	VEGF	Secreted Signaling	KEGG: hsa04370; PMID: 16633338
Mono/Mac	Tc	HLA-E	CD8A	0.0259873	0	HLA-E - CD8A	MHC-I	Cell-Cell Contact	KEGG: hsa04514
XPO1+Epi	Tc	SPP1	CD44	0.0259693	0	SPP1 - CD44	SPP1	Secreted Signaling	PMID: 21907263
Mast	Neu	CD99	PILRA	0.0259526	0	CD99 - PILRA	CD99	Cell-Cell Contact	PMID: 18234675
Mono/Mac	Cycling	HLA-DRB1	CD4	0.025904	0	HLA-DRB1 - CD4	MHC-II	Cell-Cell Contact	KEGG: hsa04514
Endo	Endo	LAMB1	ITGA6_ITGB1	0.0257519	0	LAMB1 - (ITGA6+ITGB1)	LAMININ	ECM-Receptor	KEGG: hsa04512
Mast	Tc	HLA-C	CD8B	0.0257204	0	HLA-C - CD8B	MHC-I	Cell-Cell Contact	KEGG: hsa04514
XPO1+Epi	Endo	GDF15	TGFBR2	0.0256766	0	GDF15 - TGFBR2	GDF	Secreted Signaling	KEGG: hsa04350
Bc	Tc	HLA-A	CD8A	0.0256719	0	HLA-A - CD8A	MHC-I	Cell-Cell Contact	KEGG: hsa04514
Mast	Tc	HLA-E	CD8A	0.0256602	0	HLA-E - CD8A	MHC-I	Cell-Cell Contact	KEGG: hsa04514
Cycling	XPO1+Epi	GZMA	PARD3	0.0256502	0	GZMA - PARD3	PARs	Secreted Signaling	KEGG: hsa04080
XPO1+Epi	Cycling	VTN	ITGAV_ITGB1	0.0256235	0	VTN - (ITGAV+ITGB1)	VTN	ECM-Receptor	KEGG: hsa04512
Neu	Neu	ADGRE5	CD55	0.0255692	0	ADGRE5 - CD55	ADGRE5	Cell-Cell Contact	PMID: 11297558
XPO1+Epi	XPO1+Epi	FN1	CD44	0.0254969	0	FN1 - CD44	FN1	ECM-Receptor	KEGG: hsa04512
Endo	Fib	LAMB1	ITGA1_ITGB1	0.0254417	0	LAMB1 - (ITGA1+ITGB1)	LAMININ	ECM-Receptor	KEGG: hsa04512
Neu	Tc	HLA-E	CD8A	0.0253821	0	HLA-E - CD8A	MHC-I	Cell-Cell Contact	KEGG: hsa04514
Tc	Endo	PTPRC	MRC1	0.0253658	0	PTPRC - MRC1	CD45	Cell-Cell Contact	PMID: 27601670; PMID: 10575006
Mono/Mac	Cycling	ICAM1	ITGAL_ITGB2	0.0252744	0	ICAM1 - (ITGAL+ITGB2)	ICAM	Cell-Cell Contact	KEGG: hsa04514
XPO1+Epi	XPO1+Epi	FN1	ITGA5_ITGB1	0.0252436	0	FN1 - (ITGA5+ITGB1)	FN1	ECM-Receptor	KEGG: hsa04512
Fib	Mono/Mac	COL1A2	ITGA9_ITGB1	0.0252109	0	COL1A2 - (ITGA9+ITGB1)	COLLAGEN	ECM-Receptor	KEGG: hsa04512
Tc	Mono/Mac	HLA-DPA1	CD4	0.0251891	0	HLA-DPA1 - CD4	MHC-II	Cell-Cell Contact	KEGG: hsa04514
Fib	Cycling	FN1	ITGAV_ITGB1	0.0251556	0	FN1 - (ITGAV+ITGB1)	FN1	ECM-Receptor	KEGG: hsa04512
Cycling	Tc	HLA-C	CD8B	0.025127	0	HLA-C - CD8B	MHC-I	Cell-Cell Contact	KEGG: hsa04514
Fib	Mono/Mac	COL4A2	ITGA9_ITGB1	0.0251267	0	COL4A2 - (ITGA9+ITGB1)	COLLAGEN	ECM-Receptor	KEGG: hsa04512
S100A6+Epi	Fib	VTN	ITGAV_ITGB5	0.0251071	0	VTN - (ITGAV+ITGB5)	VTN	ECM-Receptor	KEGG: hsa04512
Bc	Tc	HLA-B	CD8B	0.0250797	0	HLA-B - CD8B	MHC-I	Cell-Cell Contact	KEGG: hsa04514
Fib	Tc	HLA-B	CD8B	0.0250001	0	HLA-B - CD8B	MHC-I	Cell-Cell Contact	KEGG: hsa04514
Fib	XPO1+Epi	COL1A2	ITGA1_ITGB1	0.0249579	0	COL1A2 - (ITGA1+ITGB1)	COLLAGEN	ECM-Receptor	KEGG: hsa04512
Fib	Mono/Mac	COL1A1	ITGA9_ITGB1	0.0249083	0	COL1A1 - (ITGA9+ITGB1)	COLLAGEN	ECM-Receptor	KEGG: hsa04512
Mono/Mac	Tc	HLA-A	CD8B	0.0249023	0	HLA-A - CD8B	MHC-I	Cell-Cell Contact	KEGG: hsa04514
Cycling	Tc	HLA-E	KLRK1	0.0248856	0	HLA-E - KLRK1	MHC-I	Cell-Cell Contact	PMID: 28484462
Fib	XPO1+Epi	COL4A2	ITGA1_ITGB1	0.0248744	0	COL4A2 - (ITGA1+ITGB1)	COLLAGEN	ECM-Receptor	KEGG: hsa04512
Endo	XPO1+Epi	COL4A2	SDC1	0.0247936	0	COL4A2 - SDC1	COLLAGEN	ECM-Receptor	KEGG: hsa04512
Fib	XPO1+Epi	COL1A1	ITGA1_ITGB1	0.0246582	0	COL1A1 - (ITGA1+ITGB1)	COLLAGEN	ECM-Receptor	KEGG: hsa04512
Cycling	Mono/Mac	HLA-DMA	CD4	0.0245456	0	HLA-DMA - CD4	MHC-II	Cell-Cell Contact	KEGG: hsa04514
Endo	Cycling	ICAM1	ITGAL_ITGB2	0.0245335	0	ICAM1 - (ITGAL+ITGB2)	ICAM	Cell-Cell Contact	KEGG: hsa04514
Fib	Fib	COL6A1	ITGA3_ITGB1	0.0244735	0	COL6A1 - (ITGA3+ITGB1)	COLLAGEN	ECM-Receptor	KEGG: hsa04512
S100A6+Epi	Mast	SPP1	CD44	0.0244311	0	SPP1 - CD44	SPP1	Secreted Signaling	PMID: 21907263
Mono/Mac	Tc	HLA-E	KLRK1	0.0244234	0	HLA-E - KLRK1	MHC-I	Cell-Cell Contact	PMID: 28484462
Fib	Tc	LAMB1	CD44	0.0244013	0	LAMB1 - CD44	LAMININ	ECM-Receptor	KEGG: hsa04512
Bc	Mono/Mac	HLA-DMA	CD4	0.0242496	0	HLA-DMA - CD4	MHC-II	Cell-Cell Contact	KEGG: hsa04514
Fib	Endo	LAMB1	ITGA1_ITGB1	0.0242131	0	LAMB1 - (ITGA1+ITGB1)	LAMININ	ECM-Receptor	KEGG: hsa04512
Mast	Neu	MIF	CD74_CXCR2	0.0242076	0	MIF - (CD74+CXCR2)	MIF	Secreted Signaling	PMID: 29637711; PMID: 26175090
Mast	Cycling	ICAM1	ITGAL_ITGB2	0.0241701	0	ICAM1 - (ITGAL+ITGB2)	ICAM	Cell-Cell Contact	KEGG: hsa04514
Fib	Tc	COL6A3	CD44	0.0241588	0	COL6A3 - CD44	COLLAGEN	ECM-Receptor	KEGG: hsa04512
XPO1+Epi	Cycling	MDK	NCL	0.0241456	0	MDK - NCL	MK	Secreted Signaling	PMID: 28356350
XPO1+Epi	Tc	APP	CD74	0.0241157	0	APP - CD74	APP	Cell-Cell Contact	PMID: 19849849
Mast	Tc	HLA-E	KLRK1	0.0241156	0	HLA-E - KLRK1	MHC-I	Cell-Cell Contact	PMID: 28484462
Fib	Endo	MDK	ITGA6_ITGB1	0.0240374	0	MDK - (ITGA6+ITGB1)	MK	Secreted Signaling	PMID: 28356350
Fib	Endo	COL6A3	ITGA1_ITGB1	0.0239724	0	COL6A3 - (ITGA1+ITGB1)	COLLAGEN	ECM-Receptor	KEGG: hsa04512
Mono/Mac	Cycling	HLA-DPA1	CD4	0.0239689	0	HLA-DPA1 - CD4	MHC-II	Cell-Cell Contact	KEGG: hsa04514
Fib	XPO1+Epi	FN1	SDC4	0.0238928	0	FN1 - SDC4	FN1	ECM-Receptor	KEGG: hsa04512
Endo	Neu	MIF	CD74_CXCR2	0.0238905	0	MIF - (CD74+CXCR2)	MIF	Secreted Signaling	PMID: 29637711; PMID: 26175090
Neu	Tc	HLA-E	KLRK1	0.0238538	0	HLA-E - KLRK1	MHC-I	Cell-Cell Contact	PMID: 28484462
Cycling	Tc	CD69	KLRB1	0.0238374	0	CLEC2C - KLRB1	CLEC	Cell-Cell Contact	PMID: 24223577
STMN1+Epi	Cycling	VTN	ITGAV_ITGB1	0.0238223	0	VTN - (ITGAV+ITGB1)	VTN	ECM-Receptor	KEGG: hsa04512
Tc	Mono/Mac	HLA-DPB1	CD4	0.0237926	0	HLA-DPB1 - CD4	MHC-II	Cell-Cell Contact	KEGG: hsa04514
Mono/Mac	Mono/Mac	HLA-DMB	CD4	0.0237818	0	HLA-DMB - CD4	MHC-II	Cell-Cell Contact	KEGG: hsa04514
Cycling	Tc	CLEC2D	KLRB1	0.0237083	0	CLEC2D - KLRB1	CLEC	Cell-Cell Contact	PMID: 24223577
Endo	Neu	APP	CD74	0.0236663	0	APP - CD74	APP	Cell-Cell Contact	PMID: 19849849
Bc	Mono/Mac	PTPRC	MRC1	0.0235948	0	PTPRC - MRC1	CD45	Cell-Cell Contact	PMID: 27601670; PMID: 10575006
S100A6+Epi	Neu	CD99	PILRA	0.0235928	0	CD99 - PILRA	CD99	Cell-Cell Contact	PMID: 18234675
Neu	Tc	CLEC2B	KLRB1	0.023501	0	CLEC2B - KLRB1	CLEC	Cell-Cell Contact	PMID: 24223577
Tc	Tc	HLA-E	CD8B	0.0234844	0	HLA-E - CD8B	MHC-I	Cell-Cell Contact	KEGG: hsa04514
Tc	Endo	NAMPT	INSR	0.023478	0	NAMPT - INSR	VISFATIN	Secreted Signaling	PMID: 28490838
Endo	Bc	LAMA4	CD44	0.0234678	0	LAMA4 - CD44	LAMININ	ECM-Receptor	KEGG: hsa04512
Mono/Mac	Neu	CXCL8	CXCR2	0.0234628	0	CXCL8 - CXCR2	CXCL	Secreted Signaling	KEGG: hsa04060
Fib	S100A6+Epi	APP	CD74	0.0234287	0	APP - CD74	APP	Cell-Cell Contact	PMID: 19849849
Tc	Neu	MIF	CD74_CXCR2	0.023366	0	MIF - (CD74+CXCR2)	MIF	Secreted Signaling	PMID: 29637711; PMID: 26175090
Mono/Mac	XPO1+Epi	ITGB2	ICAM1	0.0233337	0	ITGB2 - ICAM1	ITGB2	Cell-Cell Contact	KEGG: hsa04514
Mono/Mac	Fib	SPP1	ITGAV_ITGB1	0.0232611	0	SPP1 - (ITGAV+ITGB1)	SPP1	Secreted Signaling	PMID: 21907263
Endo	XPO1+Epi	COL4A2	CD44	0.0232488	0	COL4A2 - CD44	COLLAGEN	ECM-Receptor	KEGG: hsa04512
CYP2E1+Epi	Mast	SPP1	CD44	0.0232115	0	SPP1 - CD44	SPP1	Secreted Signaling	PMID: 21907263
STMN1+Epi	Bc	SPP1	CD44	0.0231524	0	SPP1 - CD44	SPP1	Secreted Signaling	PMID: 21907263
XPO1+Epi	Neu	CD99	PILRA	0.0231027	0	CD99 - PILRA	CD99	Cell-Cell Contact	PMID: 18234675
Fib	Endo	ESAM	ESAM	0.0231021	0	ESAM - ESAM	ESAM	Cell-Cell Contact	KEGG: hsa04514; PMID: 11279107
Endo	Fib	ESAM	ESAM	0.0231021	0	ESAM - ESAM	ESAM	Cell-Cell Contact	KEGG: hsa04514; PMID: 11279107
STMN1+Epi	Cycling	SPP1	ITGA4_ITGB1	0.0228812	0	SPP1 - (ITGA4+ITGB1)	SPP1	Secreted Signaling	PMID: 21907263
XPO1+Epi	Fib	SPP1	ITGAV_ITGB1	0.0228642	0	SPP1 - (ITGAV+ITGB1)	SPP1	Secreted Signaling	PMID: 21907263
Cycling	XPO1+Epi	ITGB2	ICAM1	0.0228324	0	ITGB2 - ICAM1	ITGB2	Cell-Cell Contact	KEGG: hsa04514
Fib	Fib	COL6A1	ITGA9_ITGB1	0.0227486	0	COL6A1 - (ITGA9+ITGB1)	COLLAGEN	ECM-Receptor	KEGG: hsa04512
Cycling	Fib	GZMA	PARD3	0.022744	0	GZMA - PARD3	PARs	Secreted Signaling	KEGG: hsa04080
Mono/Mac	Mono/Mac	LGALS9	CD44	0.0227325	0	LGALS9 - CD44	GALECTIN	Secreted Signaling	PMID: 25065622
Fib	Mono/Mac	COL6A2	ITGA9_ITGB1	0.0227228	0	COL6A2 - (ITGA9+ITGB1)	COLLAGEN	ECM-Receptor	KEGG: hsa04512
Neu	Mono/Mac	ICAM1	ITGAX_ITGB2	0.0227173	0	ICAM1 - (ITGAX+ITGB2)	ICAM	Cell-Cell Contact	PMID: 16252253
Fib	Neu	COL6A1	CD44	0.0227162	0	COL6A1 - CD44	COLLAGEN	ECM-Receptor	KEGG: hsa04512
Mono/Mac	Mono/Mac	CD99	PILRA	0.0226722	0	CD99 - PILRA	CD99	Cell-Cell Contact	PMID: 18234675
Fib	XPO1+Epi	COL1A2	SDC4	0.0226618	0	COL1A2 - SDC4	COLLAGEN	ECM-Receptor	KEGG: hsa04512
Bc	Tc	HLA-C	CD8B	0.0226095	0	HLA-C - CD8B	MHC-I	Cell-Cell Contact	KEGG: hsa04514
Fib	XPO1+Epi	COL4A2	SDC4	0.0225859	0	COL4A2 - SDC4	COLLAGEN	ECM-Receptor	KEGG: hsa04512
Fib	XPO1+Epi	COL1A2	ITGA2_ITGB1	0.0225786	0	COL1A2 - (ITGA2+ITGB1)	COLLAGEN	ECM-Receptor	KEGG: hsa04512
Fib	XPO1+Epi	COL4A2	ITGA2_ITGB1	0.0225029	0	COL4A2 - (ITGA2+ITGB1)	COLLAGEN	ECM-Receptor	KEGG: hsa04512
Fib	XPO1+Epi	COL6A2	ITGA1_ITGB1	0.0224942	0	COL6A2 - (ITGA1+ITGB1)	COLLAGEN	ECM-Receptor	KEGG: hsa04512
Mono/Mac	Endo	SPP1	ITGA5_ITGB1	0.0224821	0	SPP1 - (ITGA5+ITGB1)	SPP1	Secreted Signaling	PMID: 21907263
XPO1+Epi	Endo	LAMC1	ITGA6_ITGB1	0.0224289	0	LAMC1 - (ITGA6+ITGB1)	LAMININ	ECM-Receptor	KEGG: hsa04512
Mast	Tc	HLA-B	CD8B	0.022423	0	HLA-B - CD8B	MHC-I	Cell-Cell Contact	KEGG: hsa04514
Neu	Fib	NAMPT	INSR	0.0224033	0	NAMPT - INSR	VISFATIN	Secreted Signaling	PMID: 28490838
Fib	XPO1+Epi	COL1A1	SDC4	0.022389	0	COL1A1 - SDC4	COLLAGEN	ECM-Receptor	KEGG: hsa04512
XPO1+Epi	Mono/Mac	FN1	ITGA4_ITGB1	0.0223684	0	FN1 - (ITGA4+ITGB1)	FN1	ECM-Receptor	KEGG: hsa04512
Fib	STMN1+Epi	APP	CD74	0.0223317	0	APP - CD74	APP	Cell-Cell Contact	PMID: 19849849
Bc	Tc	HLA-E	CD8A	0.0223168	0	HLA-E - CD8A	MHC-I	Cell-Cell Contact	KEGG: hsa04514
Fib	XPO1+Epi	COL1A1	ITGA2_ITGB1	0.0223068	0	COL1A1 - (ITGA2+ITGB1)	COLLAGEN	ECM-Receptor	KEGG: hsa04512
XPO1+Epi	Fib	EFNA1	EPHA3	0.0222969	0	EFNA1 - EPHA3	EPHA	Cell-Cell Contact	PMID: 15114347
Endo	Fib	JAM2	ITGAV_ITGB1	0.022283	0	JAM2 - (ITGAV+ITGB1)	JAM	Cell-Cell Contact	KEGG: hsa04514
Fib	Tc	HLA-C	CD8B	0.0222577	0	HLA-C - CD8B	MHC-I	Cell-Cell Contact	KEGG: hsa04514
Fib	Tc	LAMB2	CD44	0.0222249	0	LAMB2 - CD44	LAMININ	ECM-Receptor	KEGG: hsa04512
XPO1+Epi	Fib	LAMC1	ITGA1_ITGB1	0.0221578	0	LAMC1 - (ITGA1+ITGB1)	LAMININ	ECM-Receptor	KEGG: hsa04512
XPO1+Epi	Endo	SPP1	ITGA5_ITGB1	0.0220982	0	SPP1 - (ITGA5+ITGB1)	SPP1	Secreted Signaling	PMID: 21907263
Fib	Endo	LAMB2	ITGA1_ITGB1	0.0220532	0	LAMB2 - (ITGA1+ITGB1)	LAMININ	ECM-Receptor	KEGG: hsa04512
Endo	Cycling	ICAM2	ITGAL_ITGB2	0.0219424	0	ICAM2 - (ITGAL+ITGB2)	ICAM	Cell-Cell Contact	KEGG: hsa04514
Mono/Mac	Cycling	HLA-DPB1	CD4	0.0219334	0	HLA-DPB1 - CD4	MHC-II	Cell-Cell Contact	KEGG: hsa04514
Fib	Mono/Mac	THY1	ITGAM_ITGB2	0.0219206	0	THY1 - (ITGAM+ITGB2)	THY1	Cell-Cell Contact	PMID: 15850796
Mono/Mac	Cycling	LGALS9	CD44	0.0218764	0	LGALS9 - CD44	GALECTIN	Secreted Signaling	PMID: 25065622
STMN1+Epi	XPO1+Epi	SPP1	ITGAV_ITGB1	0.0218548	0	SPP1 - (ITGAV+ITGB1)	SPP1	Secreted Signaling	PMID: 21907263
Endo	Endo	DLL4	NOTCH4	0.0217871	0	DLL4 - NOTCH4	NOTCH	Cell-Cell Contact	PMID: 22353464
Mono/Mac	Tc	HLA-C	CD8B	0.0216412	0	HLA-C - CD8B	MHC-I	Cell-Cell Contact	KEGG: hsa04514
XPO1+Epi	Mono/Mac	FN1	ITGAV_ITGB1	0.0216275	0	FN1 - (ITGAV+ITGB1)	FN1	ECM-Receptor	KEGG: hsa04512
Endo	Cycling	HLA-E	KLRK1	0.0215765	0	HLA-E - KLRK1	MHC-I	Cell-Cell Contact	PMID: 28484462
Tc	Neu	ITGB2	ICAM1	0.0215614	0	ITGB2 - ICAM1	ITGB2	Cell-Cell Contact	KEGG: hsa04514
Fib	XPO1+Epi	COL6A1	SDC1	0.0214392	0	COL6A1 - SDC1	COLLAGEN	ECM-Receptor	KEGG: hsa04512
Endo	Endo	VEGFC	KDR	0.0214282	0	VEGFC - VEGFR2	VEGF	Secreted Signaling	KEGG: hsa04370; PMID: 16633338
Mono/Mac	Mono/Mac	APP	CD74	0.0213954	0	APP - CD74	APP	Cell-Cell Contact	PMID: 19849849
Mast	Endo	ADGRE5	CD55	0.0213864	0	ADGRE5 - CD55	ADGRE5	Cell-Cell Contact	PMID: 11297558
Mono/Mac	Fib	GRN	SORT1	0.0212924	0	GRN - SORT1	GRN	Secreted Signaling	PMID: 29555433
Fib	Mono/Mac	LAMA4	CD44	0.0212495	0	LAMA4 - CD44	LAMININ	ECM-Receptor	KEGG: hsa04512
Mast	Tc	HLA-A	CD8B	0.0212277	0	HLA-A - CD8B	MHC-I	Cell-Cell Contact	KEGG: hsa04514
Cycling	Tc	LGALS9	PTPRC	0.0212208	0	LGALS9 - CD45	GALECTIN	Secreted Signaling	PMID: 30120235
XPO1+Epi	Tc	CLEC2B	KLRB1	0.0211312	0	CLEC2B - KLRB1	CLEC	Cell-Cell Contact	PMID: 24223577
Endo	XPO1+Epi	APP	CD74	0.0211029	0	APP - CD74	APP	Cell-Cell Contact	PMID: 19849849
Bc	Cycling	HLA-DRA	CD4	0.0210865	0	HLA-DRA - CD4	MHC-II	Cell-Cell Contact	KEGG: hsa04514
Fib	Mono/Mac	LAMC1	CD44	0.0210841	0	LAMC1 - CD44	LAMININ	ECM-Receptor	KEGG: hsa04512
Bc	Tc	HLA-E	KLRK1	0.020969	0	HLA-E - KLRK1	MHC-I	Cell-Cell Contact	PMID: 28484462
STMN1+Epi	Fib	MIF	ACKR3	0.0209339	0	MIF - ACKR3	MIF	Secreted Signaling	PMID: 26175090
STMN1+Epi	Endo	SPP1	ITGAV_ITGB1	0.0209297	0	SPP1 - (ITGAV+ITGB1)	SPP1	Secreted Signaling	PMID: 21907263
Fib	Endo	LAMA4	ITGA9_ITGB1	0.0209231	0	LAMA4 - (ITGA9+ITGB1)	LAMININ	ECM-Receptor	KEGG: hsa04512
Endo	Mono/Mac	LAMC1	CD44	0.0208089	0	LAMC1 - CD44	LAMININ	ECM-Receptor	KEGG: hsa04512
Fib	Endo	LAMC1	ITGA9_ITGB1	0.0207602	0	LAMC1 - (ITGA9+ITGB1)	LAMININ	ECM-Receptor	KEGG: hsa04512
Endo	Tc	LAMB1	CD44	0.0207352	0	LAMB1 - CD44	LAMININ	ECM-Receptor	KEGG: hsa04512
Fib	Tc	HLA-A	CD8B	0.0206229	0	HLA-A - CD8B	MHC-I	Cell-Cell Contact	KEGG: hsa04514
CYP2E1+Epi	Endo	VTN	ITGAV_ITGB5	0.0206227	0	VTN - (ITGAV+ITGB5)	VTN	ECM-Receptor	KEGG: hsa04512
Mono/Mac	Neu	MIF	CD74_CXCR2	0.0205752	0	MIF - (CD74+CXCR2)	MIF	Secreted Signaling	PMID: 29637711; PMID: 26175090
Endo	Endo	LAMB1	ITGA1_ITGB1	0.0205747	0	LAMB1 - (ITGA1+ITGB1)	LAMININ	ECM-Receptor	KEGG: hsa04512
Endo	Mono/Mac	COL4A1	ITGA9_ITGB1	0.0205657	0	COL4A1 - (ITGA9+ITGB1)	COLLAGEN	ECM-Receptor	KEGG: hsa04512
Endo	Endo	LAMC1	ITGA9_ITGB1	0.0204891	0	LAMC1 - (ITGA9+ITGB1)	LAMININ	ECM-Receptor	KEGG: hsa04512
Fib	Cycling	LAMA4	CD44	0.0204481	0	LAMA4 - CD44	LAMININ	ECM-Receptor	KEGG: hsa04512
Fib	XPO1+Epi	COL6A2	SDC4	0.02042	0	COL6A2 - SDC4	COLLAGEN	ECM-Receptor	KEGG: hsa04512
Mast	Endo	VEGFA	KDR	0.0204187	0	VEGFA - VEGFR2	VEGF	Secreted Signaling	KEGG: hsa04370; PMID: 16633338
XPO1+Epi	Fib	MDK	NCL	0.0203871	0	MDK - NCL	MK	Secreted Signaling	PMID: 28356350
S100A6+Epi	Fib	MIF	ACKR3	0.0203673	0	MIF - ACKR3	MIF	Secreted Signaling	PMID: 26175090
Endo	XPO1+Epi	COL4A1	ITGA1_ITGB1	0.0203583	0	COL4A1 - (ITGA1+ITGB1)	COLLAGEN	ECM-Receptor	KEGG: hsa04512
Fib	XPO1+Epi	COL6A2	ITGA2_ITGB1	0.0203448	0	COL6A2 - (ITGA2+ITGB1)	COLLAGEN	ECM-Receptor	KEGG: hsa04512
Mast	Mono/Mac	ANXA1	FPR1	0.02032	0	ANXA1 - FPR1	ANNEXIN	Secreted Signaling	PMID: 23230437
Fib	Cycling	LAMC1	CD44	0.0202888	0	LAMC1 - CD44	LAMININ	ECM-Receptor	KEGG: hsa04512
S100A6+Epi	XPO1+Epi	VTN	ITGAV_ITGB5	0.0202255	0	VTN - (ITGAV+ITGB5)	VTN	ECM-Receptor	KEGG: hsa04512
XPO1+Epi	Tc	MDK	NCL	0.0201547	0	MDK - NCL	MK	Secreted Signaling	PMID: 28356350
Fib	Mono/Mac	COL4A1	ITGA9_ITGB1	0.020136	0	COL4A1 - (ITGA9+ITGB1)	COLLAGEN	ECM-Receptor	KEGG: hsa04512
Endo	Endo	ANGPT2	TEK	0.0201207	0	ANGPT2 - TEK	ANGPT	Secreted Signaling	PMID: 20651738
Fib	XPO1+Epi	COL6A1	CD44	0.0200991	0	COL6A1 - CD44	COLLAGEN	ECM-Receptor	KEGG: hsa04512
CYP2E1+Epi	Fib	MIF	ACKR3	0.0200585	0	MIF - ACKR3	MIF	Secreted Signaling	PMID: 26175090
Endo	Cycling	LAMC1	CD44	0.0200237	0	LAMC1 - CD44	LAMININ	ECM-Receptor	KEGG: hsa04512
Bc	Neu	MIF	CD74_CXCR2	0.0200159	0	MIF - (CD74+CXCR2)	MIF	Secreted Signaling	PMID: 29637711; PMID: 26175090
Fib	Cycling	MDK	NCL	0.019981	0	MDK - NCL	MK	Secreted Signaling	PMID: 28356350
Fib	XPO1+Epi	COL4A1	ITGA1_ITGB1	0.0199328	0	COL4A1 - (ITGA1+ITGB1)	COLLAGEN	ECM-Receptor	KEGG: hsa04512
Cycling	Tc	HLA-E	CD8B	0.0198867	0	HLA-E - CD8B	MHC-I	Cell-Cell Contact	KEGG: hsa04514
Neu	Tc	ICAM1	ITGAL_ITGB2	0.0198743	0	ICAM1 - (ITGAL+ITGB2)	ICAM	Cell-Cell Contact	KEGG: hsa04514
Endo	Fib	LAMA4	ITGA7_ITGB1	0.019846	0	LAMA4 - (ITGA7+ITGB1)	LAMININ	ECM-Receptor	KEGG: hsa04512
Mono/Mac	Endo	VEGFA	FLT1_KDR	0.0198249	0	VEGFA - VEGFR1R2	VEGF	Secreted Signaling	PMID: 16633338
Cycling	Endo	ADGRE5	CD55	0.019799	0	ADGRE5 - CD55	ADGRE5	Cell-Cell Contact	PMID: 11297558
XPO1+Epi	Tc	HLA-B	CD8A	0.0197549	0	HLA-B - CD8A	MHC-I	Cell-Cell Contact	KEGG: hsa04514
Endo	Tc	LGALS9	PTPRC	0.0197222	0	LGALS9 - CD45	GALECTIN	Secreted Signaling	PMID: 30120235
Fib	Endo	JAG1	NOTCH1	0.0196873	0	JAG1 - NOTCH1	NOTCH	Cell-Cell Contact	PMID: 22353464
Neu	Endo	PTPRC	MRC1	0.0195249	0	PTPRC - MRC1	CD45	Cell-Cell Contact	PMID: 27601670; PMID: 10575006
Mono/Mac	Tc	HLA-E	CD8B	0.0195156	0	HLA-E - CD8B	MHC-I	Cell-Cell Contact	KEGG: hsa04514
XPO1+Epi	Mono/Mac	ICAM1	ITGAX_ITGB2	0.0194387	0	ICAM1 - (ITGAX+ITGB2)	ICAM	Cell-Cell Contact	PMID: 16252253
Mono/Mac	Neu	CD99	PILRA	0.0194173	0	CD99 - PILRA	CD99	Cell-Cell Contact	PMID: 18234675
Neu	Endo	OSM	LIFR_IL6ST	0.0193743	0	OSM - (LIFR+IL6ST)	OSM	Secreted Signaling	KEGG: hsa04060
S100A6+Epi	Mono/Mac	VTN	ITGAV_ITGB1	0.0193519	0	VTN - (ITGAV+ITGB1)	VTN	ECM-Receptor	KEGG: hsa04512
XPO1+Epi	Mono/Mac	HLA-DRB1	CD4	0.0193413	0	HLA-DRB1 - CD4	MHC-II	Cell-Cell Contact	KEGG: hsa04514
Fib	Bc	FN1	ITGA4_ITGB1	0.0193304	0	FN1 - (ITGA4+ITGB1)	FN1	ECM-Receptor	KEGG: hsa04512
Bc	Tc	HLA-A	CD8B	0.0192771	0	HLA-A - CD8B	MHC-I	Cell-Cell Contact	KEGG: hsa04514
Mast	Tc	HLA-E	CD8B	0.0192683	0	HLA-E - CD8B	MHC-I	Cell-Cell Contact	KEGG: hsa04514
Mono/Mac	Endo	VEGFA	FLT1	0.019244	0	VEGFA - VEGFR1	VEGF	Secreted Signaling	KEGG: hsa04370; PMID: 16633338
STMN1+Epi	Endo	GDF15	TGFBR2	0.0191303	0	GDF15 - TGFBR2	GDF	Secreted Signaling	KEGG: hsa04350
XPO1+Epi	Endo	EFNA1	EPHA4	0.0190713	0	EFNA1 - EPHA4	EPHA	Cell-Cell Contact	PMID: 15114347
Neu	Tc	HLA-E	CD8B	0.0190581	0	HLA-E - CD8B	MHC-I	Cell-Cell Contact	KEGG: hsa04514
Endo	Mono/Mac	HLA-DQB1	CD4	0.0190374	0	HLA-DQB1 - CD4	MHC-II	Cell-Cell Contact	KEGG: hsa04514
Endo	XPO1+Epi	ANGPT2	ITGA5_ITGB1	0.0188972	0	ANGPT2 - (ITGA5+ITGB1)	ANGPT	Secreted Signaling	PMID: 20651738; PMID: 25635707
Cycling	Cycling	HLA-DRA	CD4	0.0188811	0	HLA-DRA - CD4	MHC-II	Cell-Cell Contact	KEGG: hsa04514
XPO1+Epi	Tc	HLA-C	CD8A	0.0188335	0	HLA-C - CD8A	MHC-I	Cell-Cell Contact	KEGG: hsa04514
Endo	Cycling	HLA-DRB1	CD4	0.0188285	0	HLA-DRB1 - CD4	MHC-II	Cell-Cell Contact	KEGG: hsa04514
Tc	Cycling	HLA-E	KLRK1	0.0187995	0	HLA-E - KLRK1	MHC-I	Cell-Cell Contact	PMID: 28484462
CYP2E1+Epi	Mast	VTN	ITGAV_ITGB1	0.018769	0	VTN - (ITGAV+ITGB1)	VTN	ECM-Receptor	KEGG: hsa04512
Cycling	Cycling	HLA-DRB1	CD4	0.0187367	0	HLA-DRB1 - CD4	MHC-II	Cell-Cell Contact	KEGG: hsa04514
XPO1+Epi	Tc	HLA-A	CD8A	0.0187121	0	HLA-A - CD8A	MHC-I	Cell-Cell Contact	KEGG: hsa04514
Endo	XPO1+Epi	LAMA4	ITGA6_ITGB1	0.0186757	0	LAMA4 - (ITGA6+ITGB1)	LAMININ	ECM-Receptor	KEGG: hsa04512
Mono/Mac	Mono/Mac	SPP1	CD44	0.0186708	0	SPP1 - CD44	SPP1	Secreted Signaling	PMID: 21907263
CYP2E1+Epi	Mono/Mac	VTN	ITGAV_ITGB5	0.0185312	0	VTN - (ITGAV+ITGB5)	VTN	ECM-Receptor	KEGG: hsa04512
Mono/Mac	Bc	LGALS9	CD44	0.018502	0	LGALS9 - CD44	GALECTIN	Secreted Signaling	PMID: 25065622
XPO1+Epi	Mast	MDK	NCL	0.0185016	0	MDK - NCL	MK	Secreted Signaling	PMID: 28356350
Endo	XPO1+Epi	COL4A1	SDC4	0.0184773	0	COL4A1 - SDC4	COLLAGEN	ECM-Receptor	KEGG: hsa04512
Tc	XPO1+Epi	ITGB2	ICAM1	0.0184465	0	ITGB2 - ICAM1	ITGB2	Cell-Cell Contact	KEGG: hsa04514
Endo	XPO1+Epi	COL4A1	ITGA2_ITGB1	0.0184092	0	COL4A1 - (ITGA2+ITGB1)	COLLAGEN	ECM-Receptor	KEGG: hsa04512
Mono/Mac	Endo	SPP1	ITGA9_ITGB1	0.0183833	0	SPP1 - (ITGA9+ITGB1)	SPP1	Secreted Signaling	PMID: 21907263
XPO1+Epi	Mono/Mac	SPP1	CD44	0.0183508	0	SPP1 - CD44	SPP1	Secreted Signaling	PMID: 21907263
Neu	Tc	ICAM1	ITGAL	0.0183167	0	ICAM1 - ITGAL	ICAM	Cell-Cell Contact	PMID: 23602662
Fib	Cycling	FN1	ITGA5_ITGB1	0.0181711	0	FN1 - (ITGA5+ITGB1)	FN1	ECM-Receptor	KEGG: hsa04512
STMN1+Epi	Tc	SPP1	ITGA4_ITGB1	0.0181002	0	SPP1 - (ITGA4+ITGB1)	SPP1	Secreted Signaling	PMID: 21907263
Fib	Fib	GAS6	AXL	0.0180951	0	GAS6 - AXL	GAS	Secreted Signaling	PMID: 27801848
Fib	Tc	HLA-E	CD8A	0.0180917	0	HLA-E - CD8A	MHC-I	Cell-Cell Contact	KEGG: hsa04514
Fib	XPO1+Epi	COL4A1	SDC4	0.0180905	0	COL4A1 - SDC4	COLLAGEN	ECM-Receptor	KEGG: hsa04512
XPO1+Epi	Endo	SPP1	ITGA9_ITGB1	0.018068	0	SPP1 - (ITGA9+ITGB1)	SPP1	Secreted Signaling	PMID: 21907263
XPO1+Epi	Tc	LAMC1	CD44	0.0180476	0	LAMC1 - CD44	LAMININ	ECM-Receptor	KEGG: hsa04512
Mono/Mac	Neu	CXCL2	CXCR2	0.0180423	0	CXCL2 - CXCR2	CXCL	Secreted Signaling	KEGG: hsa04060
Fib	XPO1+Epi	COL4A1	ITGA2_ITGB1	0.0180237	0	COL4A1 - (ITGA2+ITGB1)	COLLAGEN	ECM-Receptor	KEGG: hsa04512
Mono/Mac	Cycling	SPP1	CD44	0.0179648	0	SPP1 - CD44	SPP1	Secreted Signaling	PMID: 21907263
XPO1+Epi	Endo	LAMC1	ITGA1_ITGB1	0.0179075	0	LAMC1 - (ITGA1+ITGB1)	LAMININ	ECM-Receptor	KEGG: hsa04512
Bc	Cycling	HLA-DRB1	CD4	0.0177664	0	HLA-DRB1 - CD4	MHC-II	Cell-Cell Contact	KEGG: hsa04514
Fib	Fib	FN1	CD44	0.0177375	0	FN1 - CD44	FN1	ECM-Receptor	KEGG: hsa04512
Mono/Mac	Cycling	HLA-DQA1	CD4	0.0176828	0	HLA-DQA1 - CD4	MHC-II	Cell-Cell Contact	KEGG: hsa04514
CYP2E1+Epi	XPO1+Epi	VTN	ITGAV_ITGB8	0.0176722	0	VTN - (ITGAV+ITGB8)	VTN	ECM-Receptor	KEGG: hsa04512
XPO1+Epi	Cycling	SPP1	CD44	0.0176567	0	SPP1 - CD44	SPP1	Secreted Signaling	PMID: 21907263
XPO1+Epi	Cycling	FN1	ITGAV_ITGB1	0.0175999	0	FN1 - (ITGAV+ITGB1)	FN1	ECM-Receptor	KEGG: hsa04512
Fib	Fib	CD46	JAG1	0.017549	0	CD46 - JAG1	CD46	Cell-Cell Contact	PMID: 23086448
Mast	Fib	CTSG	F2R	0.0175423	0	CTSG - F2R	PARs	Secreted Signaling	KEGG: hsa04080
XPO1+Epi	Fib	MIF	ACKR3	0.0175321	0	MIF - ACKR3	MIF	Secreted Signaling	PMID: 26175090
XPO1+Epi	Endo	VTN	ITGAV_ITGB5	0.0175146	0	VTN - (ITGAV+ITGB5)	VTN	ECM-Receptor	KEGG: hsa04512
Endo	Fib	EFNA1	EPHA3	0.0174787	0	EFNA1 - EPHA3	EPHA	Cell-Cell Contact	PMID: 15114347
Endo	Fib	LAMA4	ITGA3_ITGB1	0.0173262	0	LAMA4 - (ITGA3+ITGB1)	LAMININ	ECM-Receptor	KEGG: hsa04512
Mono/Mac	Mast	LGALS9	PTPRC	0.0173145	0	LGALS9 - CD45	GALECTIN	Secreted Signaling	PMID: 30120235
Bc	Endo	NAMPT	INSR	0.0172999	0	NAMPT - INSR	VISFATIN	Secreted Signaling	PMID: 28490838
Fib	Bc	LAMA4	CD44	0.0172901	0	LAMA4 - CD44	LAMININ	ECM-Receptor	KEGG: hsa04512
Mono/Mac	Cycling	NAMPT	ITGA5_ITGB1	0.0172579	0	NAMPT - (ITGA5+ITGB1)	VISFATIN	Secreted Signaling	PMID: 28490838
Fib	Mono/Mac	LAMB1	CD44	0.0172347	0	LAMB1 - CD44	LAMININ	ECM-Receptor	KEGG: hsa04512
STMN1+Epi	Fib	SPP1	ITGA4_ITGB1	0.0172197	0	SPP1 - (ITGA4+ITGB1)	SPP1	Secreted Signaling	PMID: 21907263
Neu	XPO1+Epi	IL1B	IL1R1_IL1RAP	0.0172014	0	IL1B - (IL1R1+IL1RAP)	IL1	Secreted Signaling	KEGG: hsa04060
Endo	Fib	APP	CD74	0.0171777	0	APP - CD74	APP	Cell-Cell Contact	PMID: 19849849
Cycling	Endo	GZMA	F2R	0.0171763	0	GZMA - F2R	PARs	Secreted Signaling	KEGG: hsa04080
Fib	Bc	LAMC1	CD44	0.017155	0	LAMC1 - CD44	LAMININ	ECM-Receptor	KEGG: hsa04512
Endo	Endo	SEMA6B	PLXNA2	0.0170706	0	SEMA6B - PLXNA2	SEMA6	Cell-Cell Contact	PMID: 27533782
Mono/Mac	Cycling	HLA-DRB5	CD4	0.0170659	0	HLA-DRB5 - CD4	MHC-II	Cell-Cell Contact	KEGG: hsa04514
Fib	Mono/Mac	COL6A3	CD44	0.0170621	0	COL6A3 - CD44	COLLAGEN	ECM-Receptor	KEGG: hsa04512
XPO1+Epi	Tc	ICAM1	ITGAL_ITGB2	0.0169989	0	ICAM1 - (ITGAL+ITGB2)	ICAM	Cell-Cell Contact	KEGG: hsa04514
Fib	Tc	HLA-E	KLRK1	0.0169947	0	HLA-E - KLRK1	MHC-I	Cell-Cell Contact	PMID: 28484462
Fib	Endo	LAMB1	ITGA9_ITGB1	0.0169688	0	LAMB1 - (ITGA9+ITGB1)	LAMININ	ECM-Receptor	KEGG: hsa04512
Endo	Mono/Mac	COL4A2	ITGA9_ITGB1	0.0169515	0	COL4A2 - (ITGA9+ITGB1)	COLLAGEN	ECM-Receptor	KEGG: hsa04512
Endo	Bc	LAMC1	CD44	0.0169301	0	LAMC1 - CD44	LAMININ	ECM-Receptor	KEGG: hsa04512
Fib	Endo	ANGPT2	ITGA5_ITGB1	0.0168851	0	ANGPT2 - (ITGA5+ITGB1)	ANGPT	Secreted Signaling	PMID: 20651738; PMID: 25635707
Fib	Fib	MDK	NCL	0.0168596	0	MDK - NCL	MK	Secreted Signaling	PMID: 28356350
Mono/Mac	Cycling	HLA-DQB1	CD4	0.0168591	0	HLA-DQB1 - CD4	MHC-II	Cell-Cell Contact	KEGG: hsa04514
Mono/Mac	Bc	APP	CD74	0.0168345	0	APP - CD74	APP	Cell-Cell Contact	PMID: 19849849
Fib	Fib	COL1A2	CD44	0.0168182	0	COL1A2 - CD44	COLLAGEN	ECM-Receptor	KEGG: hsa04512
Fib	Endo	COL6A3	ITGA9_ITGB1	0.0167989	0	COL6A3 - (ITGA9+ITGB1)	COLLAGEN	ECM-Receptor	KEGG: hsa04512
Endo	XPO1+Epi	COL4A2	ITGA1_ITGB1	0.0167799	0	COL4A2 - (ITGA1+ITGB1)	COLLAGEN	ECM-Receptor	KEGG: hsa04512
Fib	Fib	COL4A2	CD44	0.0167615	0	COL4A2 - CD44	COLLAGEN	ECM-Receptor	KEGG: hsa04512
Bc	Tc	HLA-E	CD8B	0.0167434	0	HLA-E - CD8B	MHC-I	Cell-Cell Contact	KEGG: hsa04514
XPO1+Epi	XPO1+Epi	FN1	SDC4	0.0167099	0	FN1 - SDC4	FN1	ECM-Receptor	KEGG: hsa04512
Fib	Tc	MDK	NCL	0.0166668	0	MDK - NCL	MK	Secreted Signaling	PMID: 28356350
Cycling	Endo	PTPRC	MRC1	0.0166556	0	PTPRC - MRC1	CD45	Cell-Cell Contact	PMID: 27601670; PMID: 10575006
Fib	Fib	COL1A1	CD44	0.0166145	0	COL1A1 - CD44	COLLAGEN	ECM-Receptor	KEGG: hsa04512
Fib	Cycling	LAMB1	CD44	0.0165821	0	LAMB1 - CD44	LAMININ	ECM-Receptor	KEGG: hsa04512
Fib	Endo	NAMPT	ITGA5_ITGB1	0.0164792	0	NAMPT - (ITGA5+ITGB1)	VISFATIN	Secreted Signaling	PMID: 28490838
Mono/Mac	Bc	ADGRE5	CD55	0.0164762	0	ADGRE5 - CD55	ADGRE5	Cell-Cell Contact	PMID: 11297558
Mono/Mac	Cycling	APP	CD74	0.0164705	0	APP - CD74	APP	Cell-Cell Contact	PMID: 19849849
Mono/Mac	Mono/Mac	ICAM1	ITGAM_ITGB2	0.0164455	0	ICAM1 - (ITGAM+ITGB2)	ICAM	Cell-Cell Contact	KEGG: hsa04514
Fib	Cycling	COL6A3	CD44	0.0164159	0	COL6A3 - CD44	COLLAGEN	ECM-Receptor	KEGG: hsa04512
Cycling	Neu	LGALS9	PTPRC	0.0163184	0	LGALS9 - CD45	GALECTIN	Secreted Signaling	PMID: 30120235
STMN1+Epi	Endo	VTN	ITGAV_ITGB5	0.016274	0	VTN - (ITGAV+ITGB5)	VTN	ECM-Receptor	KEGG: hsa04512
Fib	Cycling	THY1	ITGAM_ITGB2	0.0162108	0	THY1 - (ITGAM+ITGB2)	THY1	Cell-Cell Contact	PMID: 15850796
Endo	Fib	LAMA4	ITGA9_ITGB1	0.0160967	0	LAMA4 - (ITGA9+ITGB1)	LAMININ	ECM-Receptor	KEGG: hsa04512
Cycling	Cycling	HLA-DPA1	CD4	0.0160813	0	HLA-DPA1 - CD4	MHC-II	Cell-Cell Contact	KEGG: hsa04514
Endo	Neu	LAMA4	CD44	0.0160736	0	LAMA4 - CD44	LAMININ	ECM-Receptor	KEGG: hsa04512
Neu	Cycling	ICAM1	ITGAL_ITGB2	0.0159976	0	ICAM1 - (ITGAL+ITGB2)	ICAM	Cell-Cell Contact	KEGG: hsa04514
XPO1+Epi	STMN1+Epi	MDK	NCL	0.015987	0	MDK - NCL	MK	Secreted Signaling	PMID: 28356350
Endo	Mono/Mac	ICAM1	ITGAM_ITGB2	0.0159592	0	ICAM1 - (ITGAM+ITGB2)	ICAM	Cell-Cell Contact	KEGG: hsa04514
XPO1+Epi	Mast	VTN	ITGAV_ITGB1	0.0159358	0	VTN - (ITGAV+ITGB1)	VTN	ECM-Receptor	KEGG: hsa04512
S100A6+Epi	Tc	SPP1	CD44	0.0159202	0	SPP1 - CD44	SPP1	Secreted Signaling	PMID: 21907263
Cycling	Cycling	HLA-E	KLRK1	0.0159079	0	HLA-E - KLRK1	MHC-I	Cell-Cell Contact	PMID: 28484462
STMN1+Epi	Fib	SPP1	ITGA9_ITGB1	0.0158787	0	SPP1 - (ITGA9+ITGB1)	SPP1	Secreted Signaling	PMID: 21907263
STMN1+Epi	Neu	SPP1	CD44	0.015856	0	SPP1 - CD44	SPP1	Secreted Signaling	PMID: 21907263
S100A6+Epi	Cycling	VTN	ITGAV_ITGB1	0.0157412	0	VTN - (ITGAV+ITGB1)	VTN	ECM-Receptor	KEGG: hsa04512
XPO1+Epi	Mono/Mac	VTN	ITGAV_ITGB5	0.0157333	0	VTN - (ITGAV+ITGB5)	VTN	ECM-Receptor	KEGG: hsa04512
Mast	Mono/Mac	ICAM1	ITGAM_ITGB2	0.0157208	0	ICAM1 - (ITGAM+ITGB2)	ICAM	Cell-Cell Contact	KEGG: hsa04514
Fib	Mono/Mac	LAMB2	CD44	0.0156872	0	LAMB2 - CD44	LAMININ	ECM-Receptor	KEGG: hsa04512
Mast	Tc	LGALS9	PTPRC	0.0156739	0	LGALS9 - CD45	GALECTIN	Secreted Signaling	PMID: 30120235
XPO1+Epi	Tc	ICAM1	ITGAL	0.015663	0	ICAM1 - ITGAL	ICAM	Cell-Cell Contact	PMID: 23602662
Fib	Mast	FN1	ITGAV_ITGB1	0.015642	0	FN1 - (ITGAV+ITGB1)	FN1	ECM-Receptor	KEGG: hsa04512
Mono/Mac	Cycling	HLA-E	KLRK1	0.0156098	0	HLA-E - KLRK1	MHC-I	Cell-Cell Contact	PMID: 28484462
Endo	Endo	SEMA3F	NRP2_PLXNA2	0.0155622	0	SEMA3F - (NRP2+PLXNA2)	SEMA3	Secreted Signaling	PMID: 27533782
Endo	Fib	GAS6	AXL	0.0155585	0	GAS6 - AXL	GAS	Secreted Signaling	PMID: 27801848
Cycling	Mast	LGALS9	CD44	0.0155371	0	LGALS9 - CD44	GALECTIN	Secreted Signaling	PMID: 25065622
Tc	Cycling	CD69	KLRB1	0.0154573	0	CLEC2C - KLRB1	CLEC	Cell-Cell Contact	PMID: 24223577
Endo	Fib	PDGFD	PDGFRB	0.0154536	0	PDGFD - PDGFRB	PDGF	Secreted Signaling	PMID: 15207812
Fib	Endo	LAMB2	ITGA9_ITGB1	0.0154449	0	LAMB2 - (ITGA9+ITGB1)	LAMININ	ECM-Receptor	KEGG: hsa04512
STMN1+Epi	Fib	SPP1	ITGAV_ITGB5	0.0154343	0	SPP1 - (ITGAV+ITGB5)	SPP1	Secreted Signaling	PMID: 21907263
Mast	Cycling	HLA-E	KLRK1	0.0154112	0	HLA-E - KLRK1	MHC-I	Cell-Cell Contact	PMID: 28484462
Mast	Mono/Mac	PTPRC	MRC1	0.015386	0	PTPRC - MRC1	CD45	Cell-Cell Contact	PMID: 27601670; PMID: 10575006
Cycling	Mast	SPP1	CD44	0.0153401	0	SPP1 - CD44	SPP1	Secreted Signaling	PMID: 21907263
Fib	Mast	MDK	NCL	0.0152952	0	MDK - NCL	MK	Secreted Signaling	PMID: 28356350
Tc	Fib	GZMA	F2R	0.0152812	0	GZMA - F2R	PARs	Secreted Signaling	KEGG: hsa04080
Mono/Mac	Endo	APP	CD74	0.0152653	0	APP - CD74	APP	Cell-Cell Contact	PMID: 19849849
Neu	Cycling	HLA-E	KLRK1	0.0152425	0	HLA-E - KLRK1	MHC-I	Cell-Cell Contact	PMID: 28484462
Endo	XPO1+Epi	COL4A2	SDC4	0.0152244	0	COL4A2 - SDC4	COLLAGEN	ECM-Receptor	KEGG: hsa04512
Mono/Mac	Bc	SPP1	CD44	0.0151844	0	SPP1 - CD44	SPP1	Secreted Signaling	PMID: 21907263
Endo	XPO1+Epi	COL4A2	ITGA2_ITGB1	0.0151681	0	COL4A2 - (ITGA2+ITGB1)	COLLAGEN	ECM-Receptor	KEGG: hsa04512
Endo	Neu	LGALS9	PTPRC	0.0151606	0	LGALS9 - CD45	GALECTIN	Secreted Signaling	PMID: 30120235
Mono/Mac	Cycling	ICAM1	ITGAL	0.0151529	0	ICAM1 - ITGAL	ICAM	Cell-Cell Contact	PMID: 23602662
Fib	Fib	COL6A2	CD44	0.0151455	0	COL6A2 - CD44	COLLAGEN	ECM-Receptor	KEGG: hsa04512
CYP2E1+Epi	Tc	SPP1	CD44	0.0151189	0	SPP1 - CD44	SPP1	Secreted Signaling	PMID: 21907263
Fib	Cycling	LAMB2	CD44	0.0150923	0	LAMB2 - CD44	LAMININ	ECM-Receptor	KEGG: hsa04512
XPO1+Epi	Endo	MDK	NCL	0.015039	0	MDK - NCL	MK	Secreted Signaling	PMID: 28356350
Mono/Mac	Endo	VEGFA	KDR	0.0150198	0	VEGFA - VEGFR2	VEGF	Secreted Signaling	KEGG: hsa04370; PMID: 16633338
S100A6+Epi	Endo	VEGFB	FLT1	0.0150119	0	VEGFB - VEGFR1	VEGF	Secreted Signaling	KEGG: hsa04370; PMID: 16633338
Mono/Mac	Cycling	SPP1	ITGA4_ITGB1	0.0150051	0	SPP1 - (ITGA4+ITGB1)	SPP1	Secreted Signaling	PMID: 21907263
XPO1+Epi	XPO1+Epi	VTN	ITGAV_ITGB8	0.015002	0	VTN - (ITGAV+ITGB8)	VTN	ECM-Receptor	KEGG: hsa04512
Fib	XPO1+Epi	NAMPT	INSR	0.0149597	0	NAMPT - INSR	VISFATIN	Secreted Signaling	PMID: 28490838
Endo	Endo	EFNA1	EPHA4	0.0149394	0	EFNA1 - EPHA4	EPHA	Cell-Cell Contact	PMID: 15114347
XPO1+Epi	Bc	SPP1	CD44	0.0149232	0	SPP1 - CD44	SPP1	Secreted Signaling	PMID: 21907263
Fib	Mast	LAMA3	CD44	0.0148951	0	LAMA3 - CD44	LAMININ	ECM-Receptor	KEGG: hsa04512
Tc	Neu	TNF	TNFRSF1B	0.0148766	0	TNF - TNFRSF1B	TNF	Secreted Signaling	KEGG: hsa04060
XPO1+Epi	Tc	HLA-B	CD8B	0.0148116	0	HLA-B - CD8B	MHC-I	Cell-Cell Contact	KEGG: hsa04514
STMN1+Epi	Mast	VTN	ITGAV_ITGB1	0.0148053	0	VTN - (ITGAV+ITGB1)	VTN	ECM-Receptor	KEGG: hsa04512
Endo	Mast	LAMB2	CD44	0.0148036	0	LAMB2 - CD44	LAMININ	ECM-Receptor	KEGG: hsa04512
XPO1+Epi	Fib	MDK	SDC2	0.0147751	0	MDK - SDC2	MK	Secreted Signaling	PMID: 28356350
Endo	Cycling	HLA-DRB5	CD4	0.0147599	0	HLA-DRB5 - CD4	MHC-II	Cell-Cell Contact	KEGG: hsa04514
XPO1+Epi	Cycling	SPP1	ITGA4_ITGB1	0.014747	0	SPP1 - (ITGA4+ITGB1)	SPP1	Secreted Signaling	PMID: 21907263
Bc	Endo	SELL	CD34	0.0147311	0	SELL - CD34	SELL	Cell-Cell Contact	PMID: 7692600; PMID: 8977216
Fib	XPO1+Epi	FN1	ITGAV_ITGB8	0.0147252	0	FN1 - (ITGAV+ITGB8)	FN1	ECM-Receptor	KEGG: hsa04512
Endo	Cycling	ICAM1	ITGAL	0.0147043	0	ICAM1 - ITGAL	ICAM	Cell-Cell Contact	PMID: 23602662
Endo	Mono/Mac	HLA-DMA	CD4	0.0146849	0	HLA-DMA - CD4	MHC-II	Cell-Cell Contact	KEGG: hsa04514
Tc	Mono/Mac	CCL5	CCR1	0.0146732	0	CCL5 - CCR1	CCL	Secreted Signaling	KEGG: hsa04060
Fib	Mono/Mac	COL6A1	ITGA9_ITGB1	0.0146421	0	COL6A1 - (ITGA9+ITGB1)	COLLAGEN	ECM-Receptor	KEGG: hsa04512
Endo	Mono/Mac	LAMB1	CD44	0.0146291	0	LAMB1 - CD44	LAMININ	ECM-Receptor	KEGG: hsa04512
STMN1+Epi	Mono/Mac	VTN	ITGAV_ITGB5	0.0146169	0	VTN - (ITGAV+ITGB5)	VTN	ECM-Receptor	KEGG: hsa04512
Fib	Fib	LAMA4	ITGA7_ITGB1	0.0146075	0	LAMA4 - (ITGA7+ITGB1)	LAMININ	ECM-Receptor	KEGG: hsa04512
Endo	XPO1+Epi	NAMPT	ITGA5_ITGB1	0.014571	0	NAMPT - (ITGA5+ITGB1)	VISFATIN	Secreted Signaling	PMID: 28490838
Fib	Mast	COL1A2	ITGA9_ITGB1	0.0144943	0	COL1A2 - (ITGA9+ITGB1)	COLLAGEN	ECM-Receptor	KEGG: hsa04512
Fib	XPO1+Epi	COL6A1	ITGA1_ITGB1	0.0144936	0	COL6A1 - (ITGA1+ITGB1)	COLLAGEN	ECM-Receptor	KEGG: hsa04512
Fib	Fib	LAMC1	ITGA7_ITGB1	0.014493	0	LAMC1 - (ITGA7+ITGB1)	LAMININ	ECM-Receptor	KEGG: hsa04512
Mast	Cycling	ICAM1	ITGAL	0.0144843	0	ICAM1 - ITGAL	ICAM	Cell-Cell Contact	PMID: 23602662
Bc	Endo	VEGFB	FLT1	0.0144796	0	VEGFB - VEGFR1	VEGF	Secreted Signaling	KEGG: hsa04370; PMID: 16633338
Fib	Mast	COL4A2	ITGA9_ITGB1	0.0144453	0	COL4A2 - (ITGA9+ITGB1)	COLLAGEN	ECM-Receptor	KEGG: hsa04512
Fib	Mast	FN1	ITGA5_ITGB1	0.014436	0	FN1 - (ITGA5+ITGB1)	FN1	ECM-Receptor	KEGG: hsa04512
Endo	Mast	LGALS9	CD44	0.0144339	0	LGALS9 - CD44	GALECTIN	Secreted Signaling	PMID: 25065622
Endo	Endo	LAMB1	ITGA9_ITGB1	0.0144029	0	LAMB1 - (ITGA9+ITGB1)	LAMININ	ECM-Receptor	KEGG: hsa04512
Fib	XPO1+Epi	PTPRM	PTPRM	0.0143563	0	PTPRM - PTPRM	PTPRM	Cell-Cell Contact	KEGG: hsa04514
XPO1+Epi	Fib	PTPRM	PTPRM	0.0143563	0	PTPRM - PTPRM	PTPRM	Cell-Cell Contact	KEGG: hsa04514
Cycling	XPO1+Epi	NAMPT	ITGA5_ITGB1	0.0143548	0	NAMPT - (ITGA5+ITGB1)	VISFATIN	Secreted Signaling	PMID: 28490838
Mono/Mac	XPO1+Epi	SPP1	ITGAV_ITGB1	0.0143268	0	SPP1 - (ITGAV+ITGB1)	SPP1	Secreted Signaling	PMID: 21907263
Fib	Mast	COL1A1	ITGA9_ITGB1	0.0143183	0	COL1A1 - (ITGA9+ITGB1)	COLLAGEN	ECM-Receptor	KEGG: hsa04512
Endo	Fib	LAMC1	ITGA7_ITGB1	0.0143025	0	LAMC1 - (ITGA7+ITGB1)	LAMININ	ECM-Receptor	KEGG: hsa04512
STMN1+Epi	Endo	MDK	ITGA6_ITGB1	0.0142989	0	MDK - (ITGA6+ITGB1)	MK	Secreted Signaling	PMID: 28356350
Endo	Mast	FN1	CD44	0.0142966	0	FN1 - CD44	FN1	ECM-Receptor	KEGG: hsa04512
Endo	Cycling	HLA-DRA	CD4	0.0142945	0	HLA-DRA - CD4	MHC-II	Cell-Cell Contact	KEGG: hsa04514
STMN1+Epi	Mast	FN1	CD44	0.0142886	0	FN1 - CD44	FN1	ECM-Receptor	KEGG: hsa04512
Endo	Mono/Mac	ICAM2	ITGAM_ITGB2	0.0142605	0	ICAM2 - (ITGAM+ITGB2)	ICAM	Cell-Cell Contact	KEGG: hsa04514
Endo	XPO1+Epi	LAMA4	CD44	0.0142106	0	LAMA4 - CD44	LAMININ	ECM-Receptor	KEGG: hsa04512
Fib	Mast	LAMA2	CD44	0.0141792	0	LAMA2 - CD44	LAMININ	ECM-Receptor	KEGG: hsa04512
Tc	XPO1+Epi	ADGRE5	CD55	0.0141291	0	ADGRE5 - CD55	ADGRE5	Cell-Cell Contact	PMID: 11297558
XPO1+Epi	Tc	HLA-C	CD8B	0.0141175	0	HLA-C - CD8B	MHC-I	Cell-Cell Contact	KEGG: hsa04514
S100A6+Epi	Neu	ANXA1	FPR1	0.0140865	0	ANXA1 - FPR1	ANNEXIN	Secreted Signaling	PMID: 23230437
XPO1+Epi	XPO1+Epi	SPP1	ITGAV_ITGB1	0.0140801	0	SPP1 - (ITGAV+ITGB1)	SPP1	Secreted Signaling	PMID: 21907263
Endo	Cycling	LAMB1	CD44	0.0140738	0	LAMB1 - CD44	LAMININ	ECM-Receptor	KEGG: hsa04512
Bc	Cycling	HLA-DPA1	CD4	0.0140564	0	HLA-DPA1 - CD4	MHC-II	Cell-Cell Contact	KEGG: hsa04514
Tc	Tc	ADGRE5	CD55	0.0140339	0	ADGRE5 - CD55	ADGRE5	Cell-Cell Contact	PMID: 11297558
XPO1+Epi	Tc	HLA-A	CD8B	0.014026	0	HLA-A - CD8B	MHC-I	Cell-Cell Contact	KEGG: hsa04514
STMN1+Epi	XPO1+Epi	SPP1	CD44	0.0140179	0	SPP1 - CD44	SPP1	Secreted Signaling	PMID: 21907263
Fib	Bc	LAMB1	CD44	0.0140126	0	LAMB1 - CD44	LAMININ	ECM-Receptor	KEGG: hsa04512
S100A6+Epi	Fib	SPP1	ITGAV_ITGB1	0.0139994	0	SPP1 - (ITGAV+ITGB1)	SPP1	Secreted Signaling	PMID: 21907263
Fib	XPO1+Epi	COL1A2	ITGAV_ITGB8	0.0139598	0	COL1A2 - (ITGAV+ITGB8)	COLLAGEN	ECM-Receptor	KEGG: hsa04512
STMN1+Epi	XPO1+Epi	VTN	ITGAV_ITGB8	0.0139368	0	VTN - (ITGAV+ITGB8)	VTN	ECM-Receptor	KEGG: hsa04512
Cycling	Cycling	HLA-DPB1	CD4	0.0139357	0	HLA-DPB1 - CD4	MHC-II	Cell-Cell Contact	KEGG: hsa04514
Cycling	Cycling	LGALS9	PTPRC	0.0139136	0	LGALS9 - CD45	GALECTIN	Secreted Signaling	PMID: 30120235
Fib	XPO1+Epi	COL4A2	ITGAV_ITGB8	0.0139126	0	COL4A2 - (ITGAV+ITGB8)	COLLAGEN	ECM-Receptor	KEGG: hsa04512
STMN1+Epi	XPO1+Epi	SPP1	ITGA5_ITGB1	0.013877	0	SPP1 - (ITGA5+ITGB1)	SPP1	Secreted Signaling	PMID: 21907263
Fib	Bc	COL6A3	CD44	0.0138718	0	COL6A3 - CD44	COLLAGEN	ECM-Receptor	KEGG: hsa04512
CYP2E1+Epi	Tc	HLA-B	CD8A	0.0138095	0	HLA-B - CD8A	MHC-I	Cell-Cell Contact	KEGG: hsa04514
Fib	XPO1+Epi	COL1A1	ITGAV_ITGB8	0.0137903	0	COL1A1 - (ITGAV+ITGB8)	COLLAGEN	ECM-Receptor	KEGG: hsa04512
Fib	XPO1+Epi	LAMA4	ITGA6_ITGB1	0.0137417	0	LAMA4 - (ITGA6+ITGB1)	LAMININ	ECM-Receptor	KEGG: hsa04512
Endo	XPO1+Epi	JAM2	ITGAV_ITGB1	0.0137191	0	JAM2 - (ITGAV+ITGB1)	JAM	Cell-Cell Contact	KEGG: hsa04514
Mono/Mac	Endo	SPP1	ITGAV_ITGB1	0.0137159	0	SPP1 - (ITGAV+ITGB1)	SPP1	Secreted Signaling	PMID: 21907263
Mono/Mac	Mast	NAMPT	ITGA5_ITGB1	0.0137079	0.01	NAMPT - (ITGA5+ITGB1)	VISFATIN	Secreted Signaling	PMID: 28490838
Endo	Fib	COL4A1	CD44	0.0136976	0	COL4A1 - CD44	COLLAGEN	ECM-Receptor	KEGG: hsa04512
XPO1+Epi	Cycling	ICAM1	ITGAL_ITGB2	0.0136752	0	ICAM1 - (ITGAL+ITGB2)	ICAM	Cell-Cell Contact	KEGG: hsa04514
Fib	XPO1+Epi	LAMC1	ITGA6_ITGB1	0.013634	0	LAMC1 - (ITGA6+ITGB1)	LAMININ	ECM-Receptor	KEGG: hsa04512
CYP2E1+Epi	Endo	MDK	ITGA6_ITGB1	0.0136308	0	MDK - (ITGA6+ITGB1)	MK	Secreted Signaling	PMID: 28356350
Fib	Tc	HLA-E	CD8B	0.0135589	0	HLA-E - CD8B	MHC-I	Cell-Cell Contact	KEGG: hsa04514
Fib	STMN1+Epi	TNFSF12	TNFRSF12A	0.0135489	0	TNFSF12 - TNFRSF12A	TWEAK	Secreted Signaling	KEGG: hsa04060
S100A6+Epi	Endo	SPP1	ITGA5_ITGB1	0.0135263	0	SPP1 - (ITGA5+ITGB1)	SPP1	Secreted Signaling	PMID: 21907263
XPO1+Epi	Bc	FN1	ITGA4_ITGB1	0.0135001	0	FN1 - (ITGA4+ITGB1)	FN1	ECM-Receptor	KEGG: hsa04512
XPO1+Epi	XPO1+Epi	MDK	NCL	0.0134983	0	MDK - NCL	MK	Secreted Signaling	PMID: 28356350
XPO1+Epi	Endo	SPP1	ITGAV_ITGB1	0.0134796	0	SPP1 - (ITGAV+ITGB1)	SPP1	Secreted Signaling	PMID: 21907263
Endo	XPO1+Epi	LAMC1	ITGA6_ITGB1	0.0134546	0	LAMC1 - (ITGA6+ITGB1)	LAMININ	ECM-Receptor	KEGG: hsa04512
Bc	Cycling	HLA-DPB1	CD4	0.0134324	0	HLA-DPB1 - CD4	MHC-II	Cell-Cell Contact	KEGG: hsa04514
Fib	Fib	COL4A1	CD44	0.0134094	0	COL4A1 - CD44	COLLAGEN	ECM-Receptor	KEGG: hsa04512
Mast	XPO1+Epi	NAMPT	ITGA5_ITGB1	0.0134006	0	NAMPT - (ITGA5+ITGB1)	VISFATIN	Secreted Signaling	PMID: 28490838
Bc	Cycling	HLA-E	KLRK1	0.0133849	0	HLA-E - KLRK1	MHC-I	Cell-Cell Contact	PMID: 28484462
Fib	Neu	ADGRE5	CD55	0.0133399	0	ADGRE5 - CD55	ADGRE5	Cell-Cell Contact	PMID: 11297558
CYP2E1+Epi	Fib	SPP1	ITGAV_ITGB1	0.0132935	0	SPP1 - (ITGAV+ITGB1)	SPP1	Secreted Signaling	PMID: 21907263
Endo	Endo	DLL4	NOTCH1	0.0132733	0	DLL4 - NOTCH1	NOTCH	Cell-Cell Contact	PMID: 22353464
XPO1+Epi	Cycling	MDK	ITGA4_ITGB1	0.0132636	0	MDK - (ITGA4+ITGB1)	MK	Secreted Signaling	PMID: 28356350
CYP2E1+Epi	Mast	FN1	CD44	0.0132394	0	FN1 - CD44	FN1	ECM-Receptor	KEGG: hsa04512
CYP2E1+Epi	Tc	HLA-A	CD8A	0.01322	0	HLA-A - CD8A	MHC-I	Cell-Cell Contact	KEGG: hsa04514
Mono/Mac	Cycling	HLA-DMA	CD4	0.0132191	0	HLA-DMA - CD4	MHC-II	Cell-Cell Contact	KEGG: hsa04514
Fib	STMN1+Epi	MDK	NCL	0.0132105	0	MDK - NCL	MK	Secreted Signaling	PMID: 28356350
Fib	XPO1+Epi	COL6A1	SDC4	0.0131472	0	COL6A1 - SDC4	COLLAGEN	ECM-Receptor	KEGG: hsa04512
Endo	Endo	JAM2	ITGAV_ITGB1	0.0131338	0	JAM2 - (ITGAV+ITGB1)	JAM	Cell-Cell Contact	KEGG: hsa04514
Fib	XPO1+Epi	COL6A1	ITGA2_ITGB1	0.0130984	0	COL6A1 - (ITGA2+ITGB1)	COLLAGEN	ECM-Receptor	KEGG: hsa04512
Fib	Mast	COL6A2	ITGA9_ITGB1	0.0130496	0	COL6A2 - (ITGA9+ITGB1)	COLLAGEN	ECM-Receptor	KEGG: hsa04512
Tc	Endo	NAMPT	ITGA5_ITGB1	0.0130219	0	NAMPT - (ITGA5+ITGB1)	VISFATIN	Secreted Signaling	PMID: 28490838
Tc	Mast	ADGRE5	CD55	0.0130217	0.02	ADGRE5 - CD55	ADGRE5	Cell-Cell Contact	PMID: 11297558
XPO1+Epi	Mono/Mac	MDK	NCL	0.0130117	0	MDK - NCL	MK	Secreted Signaling	PMID: 28356350
Endo	Cycling	LGALS9	PTPRC	0.0129242	0	LGALS9 - CD45	GALECTIN	Secreted Signaling	PMID: 30120235
CYP2E1+Epi	Endo	SPP1	ITGA5_ITGB1	0.0128439	0	SPP1 - (ITGA5+ITGB1)	SPP1	Secreted Signaling	PMID: 21907263
Mono/Mac	Neu	IL1B	IL1R2	0.0128358	0	IL1B - IL1R2	IL1	Secreted Signaling	KEGG: hsa04060
CYP2E1+Epi	Tc	HLA-C	CD8A	0.0127621	0	HLA-C - CD8A	MHC-I	Cell-Cell Contact	KEGG: hsa04514
Fib	Bc	LAMB2	CD44	0.0127507	0	LAMB2 - CD44	LAMININ	ECM-Receptor	KEGG: hsa04512
Fib	Fib	LAMA4	ITGA3_ITGB1	0.0127441	0	LAMA4 - (ITGA3+ITGB1)	LAMININ	ECM-Receptor	KEGG: hsa04512
XPO1+Epi	Mono/Mac	LAMC1	CD44	0.0127227	0	LAMC1 - CD44	LAMININ	ECM-Receptor	KEGG: hsa04512
XPO1+Epi	Cycling	FN1	ITGA5_ITGB1	0.012686	0	FN1 - (ITGA5+ITGB1)	FN1	ECM-Receptor	KEGG: hsa04512
Bc	Bc	ADGRE5	CD55	0.0126831	0	ADGRE5 - CD55	ADGRE5	Cell-Cell Contact	PMID: 11297558
XPO1+Epi	XPO1+Epi	CADM1	CADM1	0.0126734	0	CADM1 - CADM1	CADM	Cell-Cell Contact	PMID: 24503895
XPO1+Epi	Bc	MDK	NCL	0.0126701	0	MDK - NCL	MK	Secreted Signaling	PMID: 28356350
Bc	Mono/Mac	CD99	PILRA	0.0126668	0	CD99 - PILRA	CD99	Cell-Cell Contact	PMID: 18234675
XPO1+Epi	Mast	APP	CD74	0.0126537	0	APP - CD74	APP	Cell-Cell Contact	PMID: 19849849
Mono/Mac	Neu	LGALS9	CD44	0.0126521	0	LGALS9 - CD44	GALECTIN	Secreted Signaling	PMID: 25065622
Fib	Fib	LAMC1	ITGA3_ITGB1	0.012644	0	LAMC1 - (ITGA3+ITGB1)	LAMININ	ECM-Receptor	KEGG: hsa04512
Neu	Mono/Mac	NAMPT	INSR	0.0126388	0	NAMPT - INSR	VISFATIN	Secreted Signaling	PMID: 28490838
Bc	Cycling	HLA-DQB1	CD4	0.0126083	0	HLA-DQB1 - CD4	MHC-II	Cell-Cell Contact	KEGG: hsa04514
Fib	XPO1+Epi	COL6A2	ITGAV_ITGB8	0.0125678	0	COL6A2 - (ITGAV+ITGB8)	COLLAGEN	ECM-Receptor	KEGG: hsa04512
XPO1+Epi	Endo	LAMC1	ITGA9_ITGB1	0.0125256	0	LAMC1 - (ITGA9+ITGB1)	LAMININ	ECM-Receptor	KEGG: hsa04512
XPO1+Epi	XPO1+Epi	NAMPT	ITGA5_ITGB1	0.0124785	0	NAMPT - (ITGA5+ITGB1)	VISFATIN	Secreted Signaling	PMID: 28490838
Endo	Fib	LAMC1	ITGA3_ITGB1	0.0124776	0	LAMC1 - (ITGA3+ITGB1)	LAMININ	ECM-Receptor	KEGG: hsa04512
Fib	Endo	MDK	NCL	0.0124251	0	MDK - NCL	MK	Secreted Signaling	PMID: 28356350
STMN1+Epi	XPO1+Epi	SPP1	ITGAV_ITGB5	0.0124094	0	SPP1 - (ITGAV+ITGB5)	SPP1	Secreted Signaling	PMID: 21907263
XPO1+Epi	Fib	FN1	CD44	0.0123816	0	FN1 - CD44	FN1	ECM-Receptor	KEGG: hsa04512
STMN1+Epi	XPO1+Epi	AGT	AGTR1	0.0123682	0	AGT - AGTR1B	AGT	Secreted Signaling	KEGG: hsa04080
Mono/Mac	Endo	PTPRM	PTPRM	0.0123321	0	PTPRM - PTPRM	PTPRM	Cell-Cell Contact	KEGG: hsa04514
Endo	Mono/Mac	PTPRM	PTPRM	0.0123321	0	PTPRM - PTPRM	PTPRM	Cell-Cell Contact	KEGG: hsa04514
Endo	Fib	JAG1	NOTCH3	0.0123308	0	JAG1 - NOTCH3	NOTCH	Cell-Cell Contact	PMID: 22353464
Bc	Endo	SELL	PODXL	0.0123182	0	SELL - PODXL	SELL	Cell-Cell Contact	PMID: 22814396
XPO1+Epi	Tc	HLA-E	CD8A	0.0122888	0	HLA-E - CD8A	MHC-I	Cell-Cell Contact	KEGG: hsa04514
STMN1+Epi	Mono/Mac	SPP1	ITGA4_ITGB1	0.0122801	0	SPP1 - (ITGA4+ITGB1)	SPP1	Secreted Signaling	PMID: 21907263
Tc	Tc	HLA-F	CD8A	0.0122432	0	HLA-F - CD8A	MHC-I	Cell-Cell Contact	KEGG: hsa04514
XPO1+Epi	Cycling	LAMC1	CD44	0.0122388	0	LAMC1 - CD44	LAMININ	ECM-Receptor	KEGG: hsa04512
Mono/Mac	Endo	PTPRC	MRC1	0.0122294	0	PTPRC - MRC1	CD45	Cell-Cell Contact	PMID: 27601670; PMID: 10575006
Fib	Fib	MDK	SDC2	0.0122065	0	MDK - SDC2	MK	Secreted Signaling	PMID: 28356350
Mono/Mac	Cycling	ICAM1	ITGAM_ITGB2	0.0121442	0	ICAM1 - (ITGAM+ITGB2)	ICAM	Cell-Cell Contact	KEGG: hsa04514
XPO1+Epi	Endo	ANGPTL4	CDH5	0.0121396	0	ANGPTL4 - CDH5	ANGPTL	Secreted Signaling	PMID: 30049845
Bc	Tc	CLEC2D	KLRB1	0.0121007	0	CLEC2D - KLRB1	CLEC	Cell-Cell Contact	PMID: 24223577
Bc	Cycling	HLA-DQA1	CD4	0.0120572	0	HLA-DQA1 - CD4	MHC-II	Cell-Cell Contact	KEGG: hsa04514
Fib	Endo	LAMA3	ITGA6_ITGB1	0.0120466	0	LAMA3 - (ITGA6+ITGB1)	LAMININ	ECM-Receptor	KEGG: hsa04512
Mono/Mac	Mono/Mac	ICAM1	ITGAL_ITGB2	0.0120398	0	ICAM1 - (ITGAL+ITGB2)	ICAM	Cell-Cell Contact	KEGG: hsa04514
Mast	Neu	LGALS9	PTPRC	0.0120372	0.01	LGALS9 - CD45	GALECTIN	Secreted Signaling	PMID: 30120235
Neu	Bc	ADGRE5	CD55	0.0119808	0	ADGRE5 - CD55	ADGRE5	Cell-Cell Contact	PMID: 11297558
Endo	Endo	LAMB2	ITGA6_ITGB1	0.0119723	0	LAMB2 - (ITGA6+ITGB1)	LAMININ	ECM-Receptor	KEGG: hsa04512
CYP2E1+Epi	Mono/Mac	C3	ITGAX_ITGB2	0.011955	0	C3 - (ITGAX+ITGB2)	COMPLEMENT	Secreted Signaling	PMID: 16234578
CYP2E1+Epi	XPO1+Epi	F2	PARD3	0.0119516	0	F2 - PARD3	PARs	Secreted Signaling	KEGG: hsa04080
Fib	Fib	LAMA3	ITGA1_ITGB1	0.0118995	0	LAMA3 - (ITGA1+ITGB1)	LAMININ	ECM-Receptor	KEGG: hsa04512
Endo	Bc	LAMB1	CD44	0.0118883	0	LAMB1 - CD44	LAMININ	ECM-Receptor	KEGG: hsa04512
STMN1+Epi	Mono/Mac	SPP1	ITGAV_ITGB1	0.0118693	0	SPP1 - (ITGAV+ITGB1)	SPP1	Secreted Signaling	PMID: 21907263
STMN1+Epi	Cycling	MDK	NCL	0.0118659	0	MDK - NCL	MK	Secreted Signaling	PMID: 28356350
Mono/Mac	Tc	SPP1	ITGA4_ITGB1	0.0118499	0	SPP1 - (ITGA4+ITGB1)	SPP1	Secreted Signaling	PMID: 21907263
XPO1+Epi	Fib	PROS1	AXL	0.0118489	0	PROS1 - AXL	PROS	Secreted Signaling	PMID: 29531161
Fib	Fib	LAMA4	ITGA9_ITGB1	0.0118358	0	LAMA4 - (ITGA9+ITGB1)	LAMININ	ECM-Receptor	KEGG: hsa04512
Fib	Fib	LAMB1	ITGA7_ITGB1	0.0118324	0	LAMB1 - (ITGA7+ITGB1)	LAMININ	ECM-Receptor	KEGG: hsa04512
XPO1+Epi	CYP2E1+Epi	MDK	NCL	0.011829	0	MDK - NCL	MK	Secreted Signaling	PMID: 28356350
Endo	Fib	LAMB2	ITGA1_ITGB1	0.0118261	0	LAMB2 - (ITGA1+ITGB1)	LAMININ	ECM-Receptor	KEGG: hsa04512
Fib	Neu	LAMA4	CD44	0.0118188	0	LAMA4 - CD44	LAMININ	ECM-Receptor	KEGG: hsa04512
Tc	XPO1+Epi	NAMPT	INSR	0.0118173	0	NAMPT - INSR	VISFATIN	Secreted Signaling	PMID: 28490838
Endo	Mast	COL4A1	ITGA9_ITGB1	0.0117997	0	COL4A1 - (ITGA9+ITGB1)	COLLAGEN	ECM-Receptor	KEGG: hsa04512
Endo	Cycling	ICAM1	ITGAM_ITGB2	0.0117835	0	ICAM1 - (ITGAM+ITGB2)	ICAM	Cell-Cell Contact	KEGG: hsa04514
Fib	Fib	LAMC1	ITGA9_ITGB1	0.0117428	0	LAMC1 - (ITGA9+ITGB1)	LAMININ	ECM-Receptor	KEGG: hsa04512
Fib	Neu	LAMC1	CD44	0.0117259	0	LAMC1 - CD44	LAMININ	ECM-Receptor	KEGG: hsa04512
XPO1+Epi	Mono/Mac	HLA-DRA	CD4	0.0117122	0	HLA-DRA - CD4	MHC-II	Cell-Cell Contact	KEGG: hsa04514
Cycling	Fib	MIF	ACKR3	0.0116915	0	MIF - ACKR3	MIF	Secreted Signaling	PMID: 26175090
Endo	Mono/Mac	ICAM1	ITGAL_ITGB2	0.0116822	0	ICAM1 - (ITGAL+ITGB2)	ICAM	Cell-Cell Contact	KEGG: hsa04514
XPO1+Epi	Tc	SPP1	ITGA4_ITGB1	0.0116453	0	SPP1 - (ITGA4+ITGB1)	SPP1	Secreted Signaling	PMID: 21907263
Mast	Cycling	ICAM1	ITGAM_ITGB2	0.0116068	0	ICAM1 - (ITGAM+ITGB2)	ICAM	Cell-Cell Contact	KEGG: hsa04514
Endo	Fib	LAMC1	ITGA9_ITGB1	0.0115881	0	LAMC1 - (ITGA9+ITGB1)	LAMININ	ECM-Receptor	KEGG: hsa04512
Fib	Fib	MIF	ACKR3	0.0115718	0	MIF - ACKR3	MIF	Secreted Signaling	PMID: 26175090
Endo	Neu	LAMC1	CD44	0.0115714	0	LAMC1 - CD44	LAMININ	ECM-Receptor	KEGG: hsa04512
Mono/Mac	Fib	NAMPT	INSR	0.0115621	0	NAMPT - INSR	VISFATIN	Secreted Signaling	PMID: 28490838
Fib	Mast	COL4A1	ITGA9_ITGB1	0.011551	0	COL4A1 - (ITGA9+ITGB1)	COLLAGEN	ECM-Receptor	KEGG: hsa04512
XPO1+Epi	Tc	HLA-E	KLRK1	0.0115396	0	HLA-E - KLRK1	MHC-I	Cell-Cell Contact	PMID: 28484462
Mast	Mono/Mac	ICAM1	ITGAL_ITGB2	0.0115069	0	ICAM1 - (ITGAL+ITGB2)	ICAM	Cell-Cell Contact	KEGG: hsa04514
Fib	Neu	APP	CD74	0.0114901	0	APP - CD74	APP	Cell-Cell Contact	PMID: 19849849
Fib	Endo	LAMA2	ITGA6_ITGB1	0.011466	0	LAMA2 - (ITGA6+ITGB1)	LAMININ	ECM-Receptor	KEGG: hsa04512
Mast	Mast	LGALS9	CD44	0.0114585	0	LGALS9 - CD44	GALECTIN	Secreted Signaling	PMID: 25065622
Tc	Mono/Mac	TGFB1	TGFbR1_R2	0.0113894	0	TGFB1 - (TGFBR1+TGFBR2)	TGFb	Secreted Signaling	KEGG: hsa04350
Endo	XPO1+Epi	COL4A1	ITGAV_ITGB8	0.0113634	0	COL4A1 - (ITGAV+ITGB8)	COLLAGEN	ECM-Receptor	KEGG: hsa04512
Tc	Tc	LCK	CD8 receptor	0.0113442	0	LCK - (CD8A+CD8B1)	LCK	Cell-Cell Contact	PMID: 25427562
Fib	Fib	COL6A3	ITGA11_ITGB1	0.011337	0	COL6A3 - (ITGA11+ITGB1)	COLLAGEN	ECM-Receptor	KEGG: hsa04512
Neu	Endo	OSM	OSMR_IL6ST	0.0113318	0	OSM - (OSMR+IL6ST)	OSM	Secreted Signaling	KEGG: hsa04060
Fib	Fib	LAMA2	ITGA1_ITGB1	0.0113259	0	LAMA2 - (ITGA1+ITGB1)	LAMININ	ECM-Receptor	KEGG: hsa04512
CYP2E1+Epi	Cycling	MDK	NCL	0.0113102	0	MDK - NCL	MK	Secreted Signaling	PMID: 28356350
Fib	Tc	THBS1	CD47	0.0113062	0	THBS1 - CD47	THBS	ECM-Receptor	KEGG: hsa04512
STMN1+Epi	Tc	HLA-A	CD8A	0.0113003	0	HLA-A - CD8A	MHC-I	Cell-Cell Contact	KEGG: hsa04514
Bc	Mono/Mac	HLA-DRB5	CD4	0.0112903	0	HLA-DRB5 - CD4	MHC-II	Cell-Cell Contact	KEGG: hsa04514
CYP2E1+Epi	XPO1+Epi	PLG	PARD3	0.0112874	0	PLG - PARD3	PARs	Secreted Signaling	KEGG: hsa04080
CYP2E1+Epi	Endo	NAMPT	INSR	0.0112826	0	NAMPT - INSR	VISFATIN	Secreted Signaling	PMID: 28490838
Endo	Fib	COL4A2	CD44	0.0112765	0	COL4A2 - CD44	COLLAGEN	ECM-Receptor	KEGG: hsa04512
Mono/Mac	Fib	SPP1	ITGA4_ITGB1	0.0112699	0	SPP1 - (ITGA4+ITGB1)	SPP1	Secreted Signaling	PMID: 21907263
STMN1+Epi	Tc	HLA-C	CD8A	0.011264	0	HLA-C - CD8A	MHC-I	Cell-Cell Contact	KEGG: hsa04514
S100A6+Epi	Mono/Mac	SPP1	CD44	0.0112158	0	SPP1 - CD44	SPP1	Secreted Signaling	PMID: 21907263
Mast	XPO1+Epi	ADGRE5	CD55	0.0111905	0.01	ADGRE5 - CD55	ADGRE5	Cell-Cell Contact	PMID: 11297558
Mono/Mac	XPO1+Epi	LGALS9	CD44	0.0111812	0	LGALS9 - CD44	GALECTIN	Secreted Signaling	PMID: 25065622
Mast	Mono/Mac	TGFB1	TGFbR1_R2	0.0111717	0	TGFB1 - (TGFBR1+TGFBR2)	TGFb	Secreted Signaling	KEGG: hsa04350
Mono/Mac	Endo	ADGRE5	CD55	0.0111616	0	ADGRE5 - CD55	ADGRE5	Cell-Cell Contact	PMID: 11297558
Fib	XPO1+Epi	MDK	NCL	0.0111491	0	MDK - NCL	MK	Secreted Signaling	PMID: 28356350
XPO1+Epi	Mono/Mac	MDK	LRP1	0.0111333	0	MDK - LRP1	MK	Secreted Signaling	PMID: 28356350
Fib	XPO1+Epi	LAMB1	ITGA6_ITGB1	0.0111292	0	LAMB1 - (ITGA6+ITGB1)	LAMININ	ECM-Receptor	KEGG: hsa04512
Fib	XPO1+Epi	COL4A1	ITGAV_ITGB8	0.0111239	0	COL4A1 - (ITGAV+ITGB8)	COLLAGEN	ECM-Receptor	KEGG: hsa04512
Mast	Tc	ADGRE5	CD55	0.0111148	0.01	ADGRE5 - CD55	ADGRE5	Cell-Cell Contact	PMID: 11297558
STMN1+Epi	XPO1+Epi	PLG	PARD3	0.0110884	0	PLG - PARD3	PARs	Secreted Signaling	KEGG: hsa04080
XPO1+Epi	Fib	SPP1	ITGA4_ITGB1	0.0110753	0	SPP1 - (ITGA4+ITGB1)	SPP1	Secreted Signaling	PMID: 21907263
XPO1+Epi	XPO1+Epi	MDK	SDC2	0.0110714	0	MDK - SDC2	MK	Secreted Signaling	PMID: 28356350
S100A6+Epi	Endo	SPP1	ITGA9_ITGB1	0.0110418	0	SPP1 - (ITGA9+ITGB1)	SPP1	Secreted Signaling	PMID: 21907263
Mono/Mac	Neu	TNF	TNFRSF1B	0.0110384	0	TNF - TNFRSF1B	TNF	Secreted Signaling	KEGG: hsa04060
Fib	Cycling	MDK	ITGA4_ITGB1	0.0109549	0	MDK - (ITGA4+ITGB1)	MK	Secreted Signaling	PMID: 28356350
Tc	Cycling	TGFB1	TGFbR1_R2	0.0109306	0	TGFB1 - (TGFBR1+TGFBR2)	TGFb	Secreted Signaling	KEGG: hsa04350
XPO1+Epi	Mast	FN1	ITGAV_ITGB1	0.0109118	0	FN1 - (ITGAV+ITGB1)	FN1	ECM-Receptor	KEGG: hsa04512
Bc	Neu	CD99	PILRA	0.0108324	0	CD99 - PILRA	CD99	Cell-Cell Contact	PMID: 18234675
Fib	Cycling	HLA-E	KLRK1	0.0108321	0	HLA-E - KLRK1	MHC-I	Cell-Cell Contact	PMID: 28484462
Cycling	Cycling	HLA-DQB1	CD4	0.0108226	0	HLA-DQB1 - CD4	MHC-II	Cell-Cell Contact	KEGG: hsa04514
Fib	Fib	PDGFA	PDGFRB	0.0108197	0	PDGFA - PDGFRB	PDGF	Secreted Signaling	PMID: 15207812
Fib	Endo	THBS1	CD36	0.0108069	0	THBS1 - CD36	THBS	ECM-Receptor	KEGG: hsa04512
S100A6+Epi	Cycling	SPP1	CD44	0.0107886	0	SPP1 - CD44	SPP1	Secreted Signaling	PMID: 21907263
Fib	Fib	LAMB2	ITGA7_ITGB1	0.0107646	0	LAMB2 - (ITGA7+ITGB1)	LAMININ	ECM-Receptor	KEGG: hsa04512
Fib	Mono/Mac	MDK	NCL	0.0107463	0	MDK - NCL	MK	Secreted Signaling	PMID: 28356350
Endo	Endo	JAM2	JAM2	0.0107294	0	JAM2 - JAM2	JAM	Cell-Cell Contact	KEGG: hsa04514
S100A6+Epi	Endo	VTN	ITGAV_ITGB5	0.0107253	0	VTN - (ITGAV+ITGB5)	VTN	ECM-Receptor	KEGG: hsa04512
Mast	Cycling	TGFB1	TGFbR1_R2	0.0107215	0	TGFB1 - (TGFBR1+TGFBR2)	TGFb	Secreted Signaling	KEGG: hsa04350
Endo	STMN1+Epi	TNFSF12	TNFRSF12A	0.0107109	0	TNFSF12 - TNFRSF12A	TWEAK	Secreted Signaling	KEGG: hsa04060
Endo	Fib	JAM2	ITGA3_ITGB1	0.0107098	0	JAM2 - (ITGA3+ITGB1)	JAM	Cell-Cell Contact	PMID: 12070135
STMN1+Epi	Tc	CLEC2B	KLRB1	0.0106937	0	CLEC2B - KLRB1	CLEC	Cell-Cell Contact	PMID: 24223577
XPO1+Epi	XPO1+Epi	MDK	ITGA6_ITGB1	0.0106592	0	MDK - (ITGA6+ITGB1)	MK	Secreted Signaling	PMID: 28356350
CYP2E1+Epi	Mono/Mac	SPP1	CD44	0.0106487	0	SPP1 - CD44	SPP1	Secreted Signaling	PMID: 21907263
Fib	Mast	SPP1	CD44	0.0106042	0	SPP1 - CD44	SPP1	Secreted Signaling	PMID: 21907263
CYP2E1+Epi	Fib	F2	PARD3	0.0105806	0	F2 - PARD3	PARs	Secreted Signaling	KEGG: hsa04080
Fib	Mast	LAMC3	CD44	0.0105419	0	LAMC3 - CD44	LAMININ	ECM-Receptor	KEGG: hsa04512
Endo	Cycling	ICAM2	ITGAM_ITGB2	0.0105245	0	ICAM2 - (ITGAM+ITGB2)	ICAM	Cell-Cell Contact	KEGG: hsa04514
CYP2E1+Epi	Endo	SPP1	ITGA9_ITGB1	0.0104834	0	SPP1 - (ITGA9+ITGB1)	SPP1	Secreted Signaling	PMID: 21907263
XPO1+Epi	Tc	MDK	ITGA4_ITGB1	0.0104707	0	MDK - (ITGA4+ITGB1)	MK	Secreted Signaling	PMID: 28356350
Fib	Bc	MDK	NCL	0.0104636	0	MDK - NCL	MK	Secreted Signaling	PMID: 28356350
Tc	Mono/Mac	IFNG	IFNGR1_IFNGR2	0.0104479	0	IFNG - (IFNGR1+IFNGR2)	IFN-II	Secreted Signaling	KEGG: hsa04060
Fib	XPO1+Epi	LAMA4	CD44	0.0104437	0	LAMA4 - CD44	LAMININ	ECM-Receptor	KEGG: hsa04512
Endo	Mono/Mac	ICAM2	ITGAL_ITGB2	0.0104339	0	ICAM2 - (ITGAL+ITGB2)	ICAM	Cell-Cell Contact	KEGG: hsa04514
CYP2E1+Epi	Endo	VEGFB	FLT1	0.010396	0	VEGFB - VEGFR1	VEGF	Secreted Signaling	KEGG: hsa04370; PMID: 16633338
Mono/Mac	Fib	SPP1	ITGA9_ITGB1	0.0103874	0	SPP1 - (ITGA9+ITGB1)	SPP1	Secreted Signaling	PMID: 21907263
Neu	Mono/Mac	ICAM1	ITGAM_ITGB2	0.0103748	0	ICAM1 - (ITGAM+ITGB2)	ICAM	Cell-Cell Contact	KEGG: hsa04514
Mono/Mac	Neu	SPP1	CD44	0.0103724	0	SPP1 - CD44	SPP1	Secreted Signaling	PMID: 21907263
Endo	Mast	KITLG	KIT	0.010362	0	KITL - KIT	KIT	Secreted Signaling	KEGG: hsa04080
Fib	XPO1+Epi	LAMC1	CD44	0.0103616	0	LAMC1 - CD44	LAMININ	ECM-Receptor	KEGG: hsa04512
Cycling	XPO1+Epi	ADGRE5	CD55	0.0103518	0	ADGRE5 - CD55	ADGRE5	Cell-Cell Contact	PMID: 11297558
CYP2E1+Epi	Tc	HLA-B	CD8B	0.0103383	0	HLA-B - CD8B	MHC-I	Cell-Cell Contact	KEGG: hsa04514
Endo	Mono/Mac	LAMA4	ITGA9_ITGB1	0.0103355	0	LAMA4 - (ITGA9+ITGB1)	LAMININ	ECM-Receptor	KEGG: hsa04512
XPO1+Epi	Bc	LAMC1	CD44	0.0103353	0	LAMC1 - CD44	LAMININ	ECM-Receptor	KEGG: hsa04512
Fib	Fib	LAMB1	ITGA3_ITGB1	0.0103193	0	LAMB1 - (ITGA3+ITGB1)	LAMININ	ECM-Receptor	KEGG: hsa04512
Endo	Endo	VEGFC	FLT4_KDR	0.0103034	0	VEGFC - VEGFR2R3	VEGF	Secreted Signaling	PMID: 16633338
STMN1+Epi	Endo	VEGFB	FLT1	0.0102877	0	VEGFB - VEGFR1	VEGF	Secreted Signaling	KEGG: hsa04370; PMID: 16633338
Cycling	Tc	ADGRE5	CD55	0.0102818	0	ADGRE5 - CD55	ADGRE5	Cell-Cell Contact	PMID: 11297558
XPO1+Epi	CYP2E1+Epi	APP	CD74	0.010279	0	APP - CD74	APP	Cell-Cell Contact	PMID: 19849849
Mono/Mac	Neu	IL1B	IL1R1_IL1RAP	0.0102695	0	IL1B - (IL1R1+IL1RAP)	IL1	Secreted Signaling	KEGG: hsa04060
XPO1+Epi	XPO1+Epi	FN1	ITGAV_ITGB8	0.0102693	0	FN1 - (ITGAV+ITGB8)	FN1	ECM-Receptor	KEGG: hsa04512
Mono/Mac	Mono/Mac	LGALS9	HAVCR2	0.010266	0	LGALS9 - HAVCR2	GALECTIN	Secreted Signaling	PMID: 27192565
CYP2E1+Epi	Cycling	SPP1	CD44	0.0102429	0	SPP1 - CD44	SPP1	Secreted Signaling	PMID: 21907263
Endo	Mast	LAMA5	CD44	0.0102394	0	LAMA5 - CD44	LAMININ	ECM-Receptor	KEGG: hsa04512
XPO1+Epi	Fib	GRN	SORT1	0.0102392	0	GRN - SORT1	GRN	Secreted Signaling	PMID: 29555433
Fib	XPO1+Epi	APP	CD74	0.0102317	0	APP - CD74	APP	Cell-Cell Contact	PMID: 19849849
Endo	XPO1+Epi	LAMA4	ITGA1_ITGB1	0.0102302	0	LAMA4 - (ITGA1+ITGB1)	LAMININ	ECM-Receptor	KEGG: hsa04512
Endo	XPO1+Epi	LAMC1	CD44	0.0102248	0	LAMC1 - CD44	LAMININ	ECM-Receptor	KEGG: hsa04512
Fib	Fib	COL6A3	ITGA3_ITGB1	0.0102152	0	COL6A3 - (ITGA3+ITGB1)	COLLAGEN	ECM-Receptor	KEGG: hsa04512
Cycling	Mono/Mac	LGALS9	PTPRC	0.0102085	0	LGALS9 - CD45	GALECTIN	Secreted Signaling	PMID: 30120235
XPO1+Epi	Fib	SPP1	ITGA9_ITGB1	0.0102078	0	SPP1 - (ITGA9+ITGB1)	SPP1	Secreted Signaling	PMID: 21907263
Fib	XPO1+Epi	JAG1	NOTCH2	0.0102006	0	JAG1 - NOTCH2	NOTCH	Cell-Cell Contact	PMID: 22353464
STMN1+Epi	Mono/Mac	SPP1	ITGA9_ITGB1	0.0101948	0	SPP1 - (ITGA9+ITGB1)	SPP1	Secreted Signaling	PMID: 21907263
XPO1+Epi	Neu	SPP1	CD44	0.0101931	0	SPP1 - CD44	SPP1	Secreted Signaling	PMID: 21907263
Endo	Endo	EFNB2	EPHB4	0.0101661	0	EFNB2 - EPHB4	EPHB	Cell-Cell Contact	PMID: 15114347
Fib	XPO1+Epi	LAMB2	ITGA6_ITGB1	0.0101243	0	LAMB2 - (ITGA6+ITGB1)	LAMININ	ECM-Receptor	KEGG: hsa04512
Mono/Mac	Fib	SPP1	ITGAV_ITGB5	0.0100951	0	SPP1 - (ITGAV+ITGB5)	SPP1	Secreted Signaling	PMID: 21907263
Cycling	Tc	LGALS9	CD44	0.0100925	0	LGALS9 - CD44	GALECTIN	Secreted Signaling	PMID: 25065622
XPO1+Epi	XPO1+Epi	F2	PARD3	0.0100868	0	F2 - PARD3	PARs	Secreted Signaling	KEGG: hsa04080
Fib	Cycling	THBS1	CD47	0.0100703	0	THBS1 - CD47	THBS	ECM-Receptor	KEGG: hsa04512
XPO1+Epi	Mast	FN1	ITGA5_ITGB1	0.0100668	0	FN1 - (ITGA5+ITGB1)	FN1	ECM-Receptor	KEGG: hsa04512
Endo	Endo	ADM	CALCRL	0.0100424	0	ADM - CALCRL	CALCR	Secreted Signaling	KEGG: hsa04080
Endo	Fib	LAMB1	ITGA7_ITGB1	0.0100352	0	LAMB1 - (ITGA7+ITGB1)	LAMININ	ECM-Receptor	KEGG: hsa04512
XPO1+Epi	Cycling	C3	C3AR1	0.0100093	0	C3 - C3AR1	COMPLEMENT	Secreted Signaling	KEGG: hsa04080
STMN1+Epi	Fib	MDK	NCL	0.00999927	0	MDK - NCL	MK	Secreted Signaling	PMID: 28356350
CYP2E1+Epi	Fib	PLG	PARD3	0.00999185	0	PLG - PARD3	PARs	Secreted Signaling	KEGG: hsa04080
Mono/Mac	Tc	ALCAM	CD6	0.00998264	0	ALCAM - CD6	ALCAM	Cell-Cell Contact	KEGG: hsa04514
Tc	Mono/Mac	CD6	ALCAM	0.00998264	0	CD6 - ALCAM	CD6	Cell-Cell Contact	PMID: 23602662
Cycling	Tc	SPP1	CD44	0.0099638	0	SPP1 - CD44	SPP1	Secreted Signaling	PMID: 21907263
XPO1+Epi	Fib	MDK	ITGA4_ITGB1	0.00995755	0	MDK - (ITGA4+ITGB1)	MK	Secreted Signaling	PMID: 28356350
Bc	Endo	PTPRC	MRC1	0.0099515	0	PTPRC - MRC1	CD45	Cell-Cell Contact	PMID: 27601670; PMID: 10575006
Mast	Mono/Mac	HLA-DPA1	CD4	0.00993264	0	HLA-DPA1 - CD4	MHC-II	Cell-Cell Contact	KEGG: hsa04514
XPO1+Epi	Fib	SPP1	ITGAV_ITGB5	0.00992052	0	SPP1 - (ITGAV+ITGB5)	SPP1	Secreted Signaling	PMID: 21907263
CYP2E1+Epi	Tc	HLA-A	CD8B	0.00989545	0	HLA-A - CD8B	MHC-I	Cell-Cell Contact	KEGG: hsa04514
STMN1+Epi	Tc	MDK	NCL	0.00988413	0	MDK - NCL	MK	Secreted Signaling	PMID: 28356350
Endo	Fib	GRN	SORT1	0.00987942	0	GRN - SORT1	GRN	Secreted Signaling	PMID: 29555433
Fib	Endo	ANGPTL4	CDH5	0.00986397	0	ANGPTL4 - CDH5	ANGPTL	Secreted Signaling	PMID: 30049845
Mono/Mac	Tc	CXCL16	CXCR6	0.00983517	0	CXCL16 - CXCR6	CXCL	Secreted Signaling	KEGG: hsa04060
STMN1+Epi	Fib	PLG	PARD3	0.00981548	0	PLG - PARD3	PARs	Secreted Signaling	KEGG: hsa04080
Endo	Mono/Mac	CCL14	CCR1	0.00978403	0	CCL14 - CCR1	CCL	Secreted Signaling	KEGG: hsa04060
Fib	CYP2E1+Epi	MDK	NCL	0.00976748	0	MDK - NCL	MK	Secreted Signaling	PMID: 28356350
S100A6+Epi	Mast	VTN	ITGAV_ITGB1	0.00975243	0	VTN - (ITGAV+ITGB1)	VTN	ECM-Receptor	KEGG: hsa04512
Mono/Mac	Mono/Mac	CCL3	CCR1	0.00973358	0	CCL3 - CCR1	CCL	Secreted Signaling	KEGG: hsa04060
Fib	Fib	COL6A1	CD44	0.00973259	0	COL6A1 - CD44	COLLAGEN	ECM-Receptor	KEGG: hsa04512
STMN1+Epi	Endo	NAMPT	INSR	0.00973132	0	NAMPT - INSR	VISFATIN	Secreted Signaling	PMID: 28490838
Endo	Mast	COL4A2	ITGA9_ITGB1	0.00971075	0	COL4A2 - (ITGA9+ITGB1)	COLLAGEN	ECM-Receptor	KEGG: hsa04512
XPO1+Epi	Endo	ANGPTL4	ITGA5_ITGB1	0.00970853	0	ANGPTL4 - (ITGA5+ITGB1)	ANGPTL	Secreted Signaling	PMID: 30049845
Tc	Fib	CD46	JAG1	0.00970373	0	CD46 - JAG1	CD46	Cell-Cell Contact	PMID: 23086448
Fib	Tc	LAMA3	CD44	0.00967329	0	LAMA3 - CD44	LAMININ	ECM-Receptor	KEGG: hsa04512
Tc	Cycling	CLEC2D	KLRB1	0.00965635	0	CLEC2D - KLRB1	CLEC	Cell-Cell Contact	PMID: 24223577
XPO1+Epi	Mono/Mac	RARRES2	CMKLR1	0.00965366	0	RARRES2 - CMKLR1	CHEMERIN	Secreted Signaling	PMID: 24671882
STMN1+Epi	Cycling	SPP1	ITGAV_ITGB1	0.00964104	0	SPP1 - (ITGAV+ITGB1)	SPP1	Secreted Signaling	PMID: 21907263
S100A6+Epi	Mono/Mac	VTN	ITGAV_ITGB5	0.00962774	0	VTN - (ITGAV+ITGB5)	VTN	ECM-Receptor	KEGG: hsa04512
Endo	Tc	LAMB2	CD44	0.0096135	0	LAMB2 - CD44	LAMININ	ECM-Receptor	KEGG: hsa04512
Fib	Endo	LAMA3	ITGA1_ITGB1	0.00959758	0	LAMA3 - (ITGA1+ITGB1)	LAMININ	ECM-Receptor	KEGG: hsa04512
Fib	Fib	LAMB1	ITGA9_ITGB1	0.00958215	0	LAMB1 - (ITGA9+ITGB1)	LAMININ	ECM-Receptor	KEGG: hsa04512
Endo	Mono/Mac	ANXA1	FPR1	0.00958016	0	ANXA1 - FPR1	ANNEXIN	Secreted Signaling	PMID: 23230437
Endo	Cycling	HLA-DPA1	CD4	0.00957015	0	HLA-DPA1 - CD4	MHC-II	Cell-Cell Contact	KEGG: hsa04514
Fib	Neu	LAMB1	CD44	0.00956834	0	LAMB1 - CD44	LAMININ	ECM-Receptor	KEGG: hsa04512
Bc	Endo	NAMPT	ITGA5_ITGB1	0.00956829	0	NAMPT - (ITGA5+ITGB1)	VISFATIN	Secreted Signaling	PMID: 28490838
Tc	Mono/Mac	TNF	TNFRSF1B	0.00956313	0	TNF - TNFRSF1B	TNF	Secreted Signaling	KEGG: hsa04060
Neu	Cycling	ICAM1	ITGAL	0.00955474	0	ICAM1 - ITGAL	ICAM	Cell-Cell Contact	PMID: 23602662
Mono/Mac	Fib	HLA-DRA	CD4	0.00955222	0	HLA-DRA - CD4	MHC-II	Cell-Cell Contact	KEGG: hsa04514
CYP2E1+Epi	Tc	HLA-C	CD8B	0.00955163	0	HLA-C - CD8B	MHC-I	Cell-Cell Contact	KEGG: hsa04514
Endo	Endo	LAMB2	ITGA1_ITGB1	0.00953825	0	LAMB2 - (ITGA1+ITGB1)	LAMININ	ECM-Receptor	KEGG: hsa04512
CYP2E1+Epi	Fib	MDK	NCL	0.00953013	0	MDK - NCL	MK	Secreted Signaling	PMID: 28356350
Cycling	Mono/Mac	TGFB1	TGFbR1_R2	0.0095208	0	TGFB1 - (TGFBR1+TGFBR2)	TGFb	Secreted Signaling	KEGG: hsa04350
Mono/Mac	Cycling	ITGB2	ICAM1	0.00950517	0	ITGB2 - ICAM1	ITGB2	Cell-Cell Contact	KEGG: hsa04514
Mast	Fib	MIF	ACKR3	0.00950065	0	MIF - ACKR3	MIF	Secreted Signaling	PMID: 26175090
Fib	Fib	COL6A3	ITGA9_ITGB1	0.00948547	0	COL6A3 - (ITGA9+ITGB1)	COLLAGEN	ECM-Receptor	KEGG: hsa04512
Fib	Mast	LAMA5	CD44	0.0094848	0	LAMA5 - CD44	LAMININ	ECM-Receptor	KEGG: hsa04512
Mast	Cycling	CD69	KLRB1	0.0094836	0.01	CLEC2C - KLRB1	CLEC	Cell-Cell Contact	PMID: 24223577
Endo	Mono/Mac	LGALS9	PTPRC	0.00948003	0	LGALS9 - CD45	GALECTIN	Secreted Signaling	PMID: 30120235
Fib	Neu	COL6A3	CD44	0.0094718	0	COL6A3 - CD44	COLLAGEN	ECM-Receptor	KEGG: hsa04512
Endo	Cycling	ANGPT2	ITGA5_ITGB1	0.00946595	0	ANGPT2 - (ITGA5+ITGB1)	ANGPT	Secreted Signaling	PMID: 20651738; PMID: 25635707
Tc	Mono/Mac	ANXA1	FPR1	0.00944826	0	ANXA1 - FPR1	ANNEXIN	Secreted Signaling	PMID: 23230437
Endo	XPO1+Epi	LAMB1	ITGA6_ITGB1	0.00943787	0	LAMB1 - (ITGA6+ITGB1)	LAMININ	ECM-Receptor	KEGG: hsa04512
CYP2E1+Epi	Tc	MDK	NCL	0.00942035	0	MDK - NCL	MK	Secreted Signaling	PMID: 28356350
Fib	Fib	LAMB2	ITGA3_ITGB1	0.00938681	0	LAMB2 - (ITGA3+ITGB1)	LAMININ	ECM-Receptor	KEGG: hsa04512
Endo	Endo	MDK	ITGA6_ITGB1	0.00937728	0	MDK - (ITGA6+ITGB1)	MK	Secreted Signaling	PMID: 28356350
Endo	Fib	MIF	ACKR3	0.00937435	0	MIF - ACKR3	MIF	Secreted Signaling	PMID: 26175090
Endo	Tc	LGALS9	CD44	0.00937223	0	LGALS9 - CD44	GALECTIN	Secreted Signaling	PMID: 25065622
Endo	XPO1+Epi	COL4A2	ITGAV_ITGB8	0.009351	0	COL4A2 - (ITGAV+ITGB8)	COLLAGEN	ECM-Receptor	KEGG: hsa04512
Cycling	Cycling	ITGB2	ICAM1	0.00929816	0	ITGB2 - ICAM1	ITGB2	Cell-Cell Contact	KEGG: hsa04514
Endo	Tc	FN1	CD44	0.00928258	0	FN1 - CD44	FN1	ECM-Receptor	KEGG: hsa04512
STMN1+Epi	Tc	FN1	CD44	0.00927736	0	FN1 - CD44	FN1	ECM-Receptor	KEGG: hsa04512
Cycling	Neu	TNF	TNFRSF1B	0.0092653	0	TNF - TNFRSF1B	TNF	Secreted Signaling	KEGG: hsa04060
Endo	XPO1+Epi	LAMA4	ITGA2_ITGB1	0.00924163	0	LAMA4 - (ITGA2+ITGB1)	LAMININ	ECM-Receptor	KEGG: hsa04512
XPO1+Epi	Endo	NECTIN3	NECTIN2	0.00922057	0	NECTIN3 - NECTIN2	NECTIN	Cell-Cell Contact	PMID: 23027581
Fib	Tc	LAMA2	CD44	0.00920602	0	LAMA2 - CD44	LAMININ	ECM-Receptor	KEGG: hsa04512
XPO1+Epi	Tc	HLA-E	CD8B	0.00919628	0	HLA-E - CD8B	MHC-I	Cell-Cell Contact	KEGG: hsa04514
Fib	Mono/Mac	MDK	LRP1	0.00919188	0	MDK - LRP1	MK	Secreted Signaling	PMID: 28356350
Fib	Fib	ESAM	ESAM	0.00918495	0	ESAM - ESAM	ESAM	Cell-Cell Contact	KEGG: hsa04514; PMID: 11279107
S100A6+Epi	XPO1+Epi	VTN	ITGAV_ITGB8	0.00917759	0	VTN - (ITGAV+ITGB8)	VTN	ECM-Receptor	KEGG: hsa04512
Tc	Fib	MIF	ACKR3	0.00916554	0	MIF - ACKR3	MIF	Secreted Signaling	PMID: 26175090
Mono/Mac	XPO1+Epi	SPP1	CD44	0.00916407	0	SPP1 - CD44	SPP1	Secreted Signaling	PMID: 21907263
Tc	Tc	HLA-F	CD8B	0.00916204	0	HLA-F - CD8B	MHC-I	Cell-Cell Contact	KEGG: hsa04514
Fib	XPO1+Epi	MDK	SDC2	0.00914075	0	MDK - SDC2	MK	Secreted Signaling	PMID: 28356350
Cycling	Fib	GRN	SORT1	0.00913787	0	GRN - SORT1	GRN	Secreted Signaling	PMID: 29555433
Cycling	Cycling	TGFB1	TGFbR1_R2	0.00913657	0	TGFB1 - (TGFBR1+TGFBR2)	TGFb	Secreted Signaling	KEGG: hsa04350
Fib	Endo	LAMA2	ITGA1_ITGB1	0.00913393	0	LAMA2 - (ITGA1+ITGB1)	LAMININ	ECM-Receptor	KEGG: hsa04512
XPO1+Epi	XPO1+Epi	AGT	AGTR1	0.00912623	0	AGT - AGTR1B	AGT	Secreted Signaling	KEGG: hsa04080
S100A6+Epi	Bc	SPP1	CD44	0.00910857	0	SPP1 - CD44	SPP1	Secreted Signaling	PMID: 21907263
XPO1+Epi	S100A6+Epi	APP	CD74	0.00907532	0	APP - CD74	APP	Cell-Cell Contact	PMID: 19849849
Mono/Mac	XPO1+Epi	SPP1	ITGA5_ITGB1	0.00907153	0	SPP1 - (ITGA5+ITGB1)	SPP1	Secreted Signaling	PMID: 21907263
STMN1+Epi	Mast	MDK	NCL	0.00906561	0	MDK - NCL	MK	Secreted Signaling	PMID: 28356350
Cycling	Cycling	HLA-DQA1	CD4	0.00905832	0	HLA-DQA1 - CD4	MHC-II	Cell-Cell Contact	KEGG: hsa04514
XPO1+Epi	XPO1+Epi	SPP1	CD44	0.00900548	0	SPP1 - CD44	SPP1	Secreted Signaling	PMID: 21907263
S100A6+Epi	Cycling	SPP1	ITGA4_ITGB1	0.00900038	0	SPP1 - (ITGA4+ITGB1)	SPP1	Secreted Signaling	PMID: 21907263
XPO1+Epi	Tc	GDF15	TGFBR2	0.00899184	0	GDF15 - TGFBR2	GDF	Secreted Signaling	KEGG: hsa04350
Endo	Tc	NECTIN2	TIGIT	0.00894831	0	NECTIN2 - TIGIT	NECTIN	Cell-Cell Contact	KEGG: hsa04514
Tc	Endo	TIGIT	NECTIN2	0.00894831	0	TIGIT - NECTIN2	TIGIT	Cell-Cell Contact	PMID: 1313846; PMID:24987108
Fib	XPO1+Epi	THBS1	CD47	0.00894537	0	THBS1 - CD47	THBS	ECM-Receptor	KEGG: hsa04512
Fib	XPO1+Epi	COL6A3	SDC1	0.00893252	0	COL6A3 - SDC1	COLLAGEN	ECM-Receptor	KEGG: hsa04512
XPO1+Epi	Fib	F2	PARD3	0.00892779	0	F2 - PARD3	PARs	Secreted Signaling	KEGG: hsa04080
XPO1+Epi	XPO1+Epi	SPP1	ITGA5_ITGB1	0.00891453	0	SPP1 - (ITGA5+ITGB1)	SPP1	Secreted Signaling	PMID: 21907263
Neu	Neu	MIF	CD74_CXCR2	0.00890299	0	MIF - (CD74+CXCR2)	MIF	Secreted Signaling	PMID: 29637711; PMID: 26175090
Fib	Endo	ANGPT2	TEK	0.00890294	0	ANGPT2 - TEK	ANGPT	Secreted Signaling	PMID: 20651738
STMN1+Epi	XPO1+Epi	F2	PARD3	0.00888194	0	F2 - PARD3	PARs	Secreted Signaling	KEGG: hsa04080
Tc	Mono/Mac	HLA-DRA	CD4	0.00886714	0	HLA-DRA - CD4	MHC-II	Cell-Cell Contact	KEGG: hsa04514
XPO1+Epi	Mono/Mac	ICAM1	ITGAM_ITGB2	0.00886132	0	ICAM1 - (ITGAM+ITGB2)	ICAM	Cell-Cell Contact	KEGG: hsa04514
Tc	Mono/Mac	ADGRE5	CD55	0.00885033	0	ADGRE5 - CD55	ADGRE5	Cell-Cell Contact	PMID: 11297558
Fib	XPO1+Epi	MDK	ITGA6_ITGB1	0.00879972	0	MDK - (ITGA6+ITGB1)	MK	Secreted Signaling	PMID: 28356350
Fib	XPO1+Epi	TNFSF12	TNFRSF12A	0.00878792	0	TNFSF12 - TNFRSF12A	TWEAK	Secreted Signaling	KEGG: hsa04060
Cycling	Fib	SPP1	ITGAV_ITGB1	0.00875527	0	SPP1 - (ITGAV+ITGB1)	SPP1	Secreted Signaling	PMID: 21907263
Endo	Fib	LAMB1	ITGA3_ITGB1	0.00874992	0	LAMB1 - (ITGA3+ITGB1)	LAMININ	ECM-Receptor	KEGG: hsa04512
Tc	Mono/Mac	HLA-DQB1	CD4	0.00873724	0	HLA-DQB1 - CD4	MHC-II	Cell-Cell Contact	KEGG: hsa04514
XPO1+Epi	Fib	LAMC1	ITGA7_ITGB1	0.00872213	0	LAMC1 - (ITGA7+ITGB1)	LAMININ	ECM-Receptor	KEGG: hsa04512
Fib	Fib	LAMB2	ITGA9_ITGB1	0.0087157	0	LAMB2 - (ITGA9+ITGB1)	LAMININ	ECM-Receptor	KEGG: hsa04512
Fib	Neu	LAMB2	CD44	0.00870313	0	LAMB2 - CD44	LAMININ	ECM-Receptor	KEGG: hsa04512
Bc	XPO1+Epi	NAMPT	INSR	0.00868039	0	NAMPT - INSR	VISFATIN	Secreted Signaling	PMID: 28490838
CYP2E1+Epi	Bc	SPP1	CD44	0.00864708	0	SPP1 - CD44	SPP1	Secreted Signaling	PMID: 21907263
XPO1+Epi	STMN1+Epi	APP	CD74	0.00864443	0	APP - CD74	APP	Cell-Cell Contact	PMID: 19849849
Fib	Tc	MDK	ITGA4_ITGB1	0.00864382	0	MDK - (ITGA4+ITGB1)	MK	Secreted Signaling	PMID: 28356350
XPO1+Epi	XPO1+Epi	MDK	SDC1	0.0086417	0	MDK - SDC1	MK	Secreted Signaling	PMID: 28356350
CYP2E1+Epi	Mast	MDK	NCL	0.0086399	0	MDK - NCL	MK	Secreted Signaling	PMID: 28356350
Neu	XPO1+Epi	OSM	OSMR_IL6ST	0.00861373	0	OSM - (OSMR+IL6ST)	OSM	Secreted Signaling	KEGG: hsa04060
Endo	Fib	JAG2	NOTCH3	0.00861364	0	JAG2 - NOTCH3	NOTCH	Cell-Cell Contact	PMID: 22353464
CYP2E1+Epi	Tc	FN1	CD44	0.00859298	0	FN1 - CD44	FN1	ECM-Receptor	KEGG: hsa04512
S100A6+Epi	XPO1+Epi	SPP1	ITGAV_ITGB1	0.00859114	0	SPP1 - (ITGAV+ITGB1)	SPP1	Secreted Signaling	PMID: 21907263
Bc	Endo	ADGRE5	CD55	0.00858135	0	ADGRE5 - CD55	ADGRE5	Cell-Cell Contact	PMID: 11297558
Mono/Mac	Tc	CD86	CD28	0.00856863	0	CD86 - CD28	CD86	Cell-Cell Contact	PMID: 23954143
Fib	Fib	VTN	ITGAV_ITGB1	0.00856664	0	VTN - (ITGAV+ITGB1)	VTN	ECM-Receptor	KEGG: hsa04512
XPO1+Epi	Fib	EFNA5	EPHA3	0.0085602	0	EFNA5 - EPHA3	EPHA	Cell-Cell Contact	PMID: 15114347
Fib	Endo	VEGFA	FLT1_KDR	0.00856	0	VEGFA - VEGFR1R2	VEGF	Secreted Signaling	PMID: 16633338
Mast	XPO1+Epi	AREG	EGFR	0.0085492	0	AREG - EGFR	EGF	Secreted Signaling	KEGG: hsa04012
CYP2E1+Epi	Cycling	SPP1	ITGA4_ITGB1	0.00854432	0	SPP1 - (ITGA4+ITGB1)	SPP1	Secreted Signaling	PMID: 21907263
Fib	Endo	LAMC3	ITGA6_ITGB1	0.00851867	0	LAMC3 - (ITGA6+ITGB1)	LAMININ	ECM-Receptor	KEGG: hsa04512
CYP2E1+Epi	XPO1+Epi	AGT	AGTR1	0.00851738	0	AGT - AGTR1B	AGT	Secreted Signaling	KEGG: hsa04080
Cycling	Endo	SPP1	ITGA5_ITGB1	0.00845784	0	SPP1 - (ITGA5+ITGB1)	SPP1	Secreted Signaling	PMID: 21907263
STMN1+Epi	Tc	HLA-A	CD8B	0.00845441	0	HLA-A - CD8B	MHC-I	Cell-Cell Contact	KEGG: hsa04514
Fib	XPO1+Epi	LAMB1	CD44	0.00845286	0	LAMB1 - CD44	LAMININ	ECM-Receptor	KEGG: hsa04512
Mono/Mac	Tc	APP	CD74	0.00845092	0	APP - CD74	APP	Cell-Cell Contact	PMID: 19849849
Tc	Tc	TNF	TNFRSF1B	0.00844857	0	TNF - TNFRSF1B	TNF	Secreted Signaling	KEGG: hsa04060
STMN1+Epi	Tc	HLA-C	CD8B	0.00842719	0	HLA-C - CD8B	MHC-I	Cell-Cell Contact	KEGG: hsa04514
Fib	Fib	LAMC3	ITGA1_ITGB1	0.00841425	0	LAMC3 - (ITGA1+ITGB1)	LAMININ	ECM-Receptor	KEGG: hsa04512
Mono/Mac	Fib	HLA-DRB1	CD4	0.00839267	0.01	HLA-DRB1 - CD4	MHC-II	Cell-Cell Contact	KEGG: hsa04514
Fib	Mast	COL6A1	ITGA9_ITGB1	0.00837941	0	COL6A1 - (ITGA9+ITGB1)	COLLAGEN	ECM-Receptor	KEGG: hsa04512
Fib	XPO1+Epi	COL6A3	CD44	0.00836748	0	COL6A3 - CD44	COLLAGEN	ECM-Receptor	KEGG: hsa04512
Fib	XPO1+Epi	ANGPT2	ITGA5_ITGB1	0.00835574	0	ANGPT2 - (ITGA5+ITGB1)	ANGPT	Secreted Signaling	PMID: 20651738; PMID: 25635707
Endo	XPO1+Epi	HBEGF	EGFR	0.00832809	0	HBEGF - EGFR	EGF	Secreted Signaling	KEGG: hsa04012
Fib	Fib	APP	CD74	0.00831143	0	APP - CD74	APP	Cell-Cell Contact	PMID: 19849849
Fib	Endo	VEGFA	FLT1	0.00830638	0	VEGFA - VEGFR1	VEGF	Secreted Signaling	KEGG: hsa04370; PMID: 16633338
Cycling	Bc	LGALS9	PTPRC	0.00830388	0.01	LGALS9 - CD45	GALECTIN	Secreted Signaling	PMID: 30120235
Endo	Endo	LAMA5	ITGA6_ITGB1	0.00827377	0	LAMA5 - (ITGA6+ITGB1)	LAMININ	ECM-Receptor	KEGG: hsa04512
Fib	STMN1+Epi	FN1	SDC4	0.00826337	0	FN1 - SDC4	FN1	ECM-Receptor	KEGG: hsa04512
Endo	Fib	PDGFB	PDGFRB	0.0082471	0	PDGFB - PDGFRB	PDGF	Secreted Signaling	PMID: 15207812
S100A6+Epi	Endo	SPP1	ITGAV_ITGB1	0.00822279	0	SPP1 - (ITGAV+ITGB1)	SPP1	Secreted Signaling	PMID: 21907263
Fib	Fib	MDK	ITGA4_ITGB1	0.00821949	0	MDK - (ITGA4+ITGB1)	MK	Secreted Signaling	PMID: 28356350
Mono/Mac	Tc	ICAM1	SPN	0.00821803	0	ICAM1 - SPN	ICAM	Cell-Cell Contact	PMID: 1683685
Fib	Cycling	PTN	NCL	0.00821579	0	PTN - NCL	PTN	Secreted Signaling	PMID: 28356350; PMID: 25620911
XPO1+Epi	Endo	CD46	JAG1	0.00820571	0	CD46 - JAG1	CD46	Cell-Cell Contact	PMID: 23086448
XPO1+Epi	XPO1+Epi	LAMC1	ITGA6_ITGB1	0.0082023	0	LAMC1 - (ITGA6+ITGB1)	LAMININ	ECM-Receptor	KEGG: hsa04512
Endo	Fib	LAMA5	ITGA1_ITGB1	0.00817233	0	LAMA5 - (ITGA1+ITGB1)	LAMININ	ECM-Receptor	KEGG: hsa04512
XPO1+Epi	Cycling	ICAM1	ITGAL	0.0081599	0	ICAM1 - ITGAL	ICAM	Cell-Cell Contact	PMID: 23602662
Endo	Fib	FN1	ITGAV_ITGB1	0.00815599	0	FN1 - (ITGAV+ITGB1)	FN1	ECM-Receptor	KEGG: hsa04512
CYP2E1+Epi	XPO1+Epi	SPP1	ITGAV_ITGB1	0.00815565	0	SPP1 - (ITGAV+ITGB1)	SPP1	Secreted Signaling	PMID: 21907263
STMN1+Epi	Fib	FN1	ITGAV_ITGB1	0.0081514	0	FN1 - (ITGAV+ITGB1)	FN1	ECM-Receptor	KEGG: hsa04512
Endo	Fib	LAMB1	ITGA9_ITGB1	0.00812397	0	LAMB1 - (ITGA9+ITGB1)	LAMININ	ECM-Receptor	KEGG: hsa04512
Endo	Neu	LAMB1	CD44	0.00811225	0	LAMB1 - CD44	LAMININ	ECM-Receptor	KEGG: hsa04512
Mono/Mac	XPO1+Epi	SPP1	ITGAV_ITGB5	0.00810798	0	SPP1 - (ITGAV+ITGB5)	SPP1	Secreted Signaling	PMID: 21907263
Neu	Endo	ADGRE5	CD55	0.00810435	0	ADGRE5 - CD55	ADGRE5	Cell-Cell Contact	PMID: 11297558
Tc	Cycling	ADGRE5	CD55	0.00808815	0	ADGRE5 - CD55	ADGRE5	Cell-Cell Contact	PMID: 11297558
Mono/Mac	Endo	SEMA4A	NRP1_PLXNA2	0.00808751	0	SEMA4A - (NRP1+PLXNA2)	SEMA4	Cell-Cell Contact	PMID: 27533782
Fib	XPO1+Epi	COL6A1	ITGAV_ITGB8	0.00806858	0	COL6A1 - (ITGAV+ITGB8)	COLLAGEN	ECM-Receptor	KEGG: hsa04512
Mast	Cycling	HLA-DRB1	CD4	0.00806673	0.04	HLA-DRB1 - CD4	MHC-II	Cell-Cell Contact	KEGG: hsa04514
Mono/Mac	Fib	MIF	ACKR3	0.00805686	0	MIF - ACKR3	MIF	Secreted Signaling	PMID: 26175090
Tc	Cycling	HLA-DRB1	CD4	0.00804257	0	HLA-DRB1 - CD4	MHC-II	Cell-Cell Contact	KEGG: hsa04514
Mono/Mac	Mono/Mac	SPP1	ITGA4_ITGB1	0.00802312	0	SPP1 - (ITGA4+ITGB1)	SPP1	Secreted Signaling	PMID: 21907263
Endo	Tc	HLA-F	CD8A	0.00800645	0	HLA-F - CD8A	MHC-I	Cell-Cell Contact	KEGG: hsa04514
Endo	Tc	ICAM1	SPN	0.00797304	0	ICAM1 - SPN	ICAM	Cell-Cell Contact	PMID: 1683685
XPO1+Epi	XPO1+Epi	SPP1	ITGAV_ITGB5	0.00796752	0	SPP1 - (ITGAV+ITGB5)	SPP1	Secreted Signaling	PMID: 21907263
CYP2E1+Epi	Endo	F2	F2R	0.00796621	0	F2 - F2R	PARs	Secreted Signaling	KEGG: hsa04080
Endo	Cycling	HLA-DPB1	CD4	0.00792177	0	HLA-DPB1 - CD4	MHC-II	Cell-Cell Contact	KEGG: hsa04514
Cycling	Mono/Mac	ICAM1	ITGAX_ITGB2	0.00789983	0	ICAM1 - (ITGAX+ITGB2)	ICAM	Cell-Cell Contact	PMID: 16252253
Fib	Endo	ANGPTL4	ITGA5_ITGB1	0.007885	0	ANGPTL4 - (ITGA5+ITGB1)	ANGPTL	Secreted Signaling	PMID: 30049845
XPO1+Epi	Mono/Mac	SPP1	ITGA4_ITGB1	0.00788412	0	SPP1 - (ITGA4+ITGB1)	SPP1	Secreted Signaling	PMID: 21907263
Endo	Endo	FN1	ITGA5_ITGB1	0.00787876	0	FN1 - (ITGA5+ITGB1)	FN1	ECM-Receptor	KEGG: hsa04512
STMN1+Epi	Endo	FN1	ITGA5_ITGB1	0.00787432	0	FN1 - (ITGA5+ITGB1)	FN1	ECM-Receptor	KEGG: hsa04512
STMN1+Epi	Fib	F2	PARD3	0.0078603	0	F2 - PARD3	PARs	Secreted Signaling	KEGG: hsa04080
Mast	Tc	ICAM1	SPN	0.00785298	0	ICAM1 - SPN	ICAM	Cell-Cell Contact	PMID: 1683685
Endo	Mono/Mac	THY1	ITGAX_ITGB2	0.00784485	0	THY1 - (ITGAX+ITGB2)	THY1	Cell-Cell Contact	PMID: 15850796
Bc	Fib	MIF	ACKR3	0.00783513	0	MIF - ACKR3	MIF	Secreted Signaling	PMID: 26175090
Fib	STMN1+Epi	COL1A2	SDC4	0.00783118	0	COL1A2 - SDC4	COLLAGEN	ECM-Receptor	KEGG: hsa04512
STMN1+Epi	STMN1+Epi	MDK	NCL	0.00782325	0	MDK - NCL	MK	Secreted Signaling	PMID: 28356350
CYP2E1+Epi	Endo	SPP1	ITGAV_ITGB1	0.00780582	0	SPP1 - (ITGAV+ITGB1)	SPP1	Secreted Signaling	PMID: 21907263
Fib	STMN1+Epi	COL4A2	SDC4	0.00780454	0	COL4A2 - SDC4	COLLAGEN	ECM-Receptor	KEGG: hsa04512
Fib	Fib	THBS1	ITGA3_ITGB1	0.00779011	0	THBS1 - (ITGA3+ITGB1)	THBS	ECM-Receptor	KEGG: hsa04512
Endo	Cycling	MDK	NCL	0.00777512	0	MDK - NCL	MK	Secreted Signaling	PMID: 28356350
Mono/Mac	Fib	HLA-DPA1	CD4	0.00775529	0	HLA-DPA1 - CD4	MHC-II	Cell-Cell Contact	KEGG: hsa04514
Mono/Mac	Mono/Mac	SPP1	ITGAV_ITGB1	0.00775362	0	SPP1 - (ITGAV+ITGB1)	SPP1	Secreted Signaling	PMID: 21907263
Fib	STMN1+Epi	COL1A1	SDC4	0.0077355	0	COL1A1 - SDC4	COLLAGEN	ECM-Receptor	KEGG: hsa04512
Endo	Bc	LGALS9	PTPRC	0.00771027	0	LGALS9 - CD45	GALECTIN	Secreted Signaling	PMID: 30120235
Fib	XPO1+Epi	LAMB2	CD44	0.00768774	0	LAMB2 - CD44	LAMININ	ECM-Receptor	KEGG: hsa04512
Fib	Endo	LAMA5	ITGA6_ITGB1	0.00766288	0	LAMA5 - (ITGA6+ITGB1)	LAMININ	ECM-Receptor	KEGG: hsa04512
Neu	Cycling	ICAM1	ITGAM_ITGB2	0.00764891	0	ICAM1 - (ITGAM+ITGB2)	ICAM	Cell-Cell Contact	KEGG: hsa04514
XPO1+Epi	Mono/Mac	SPP1	ITGAV_ITGB1	0.00761926	0	SPP1 - (ITGAV+ITGB1)	SPP1	Secreted Signaling	PMID: 21907263
XPO1+Epi	Fib	NECTIN3	NECTIN2	0.00760637	0	NECTIN3 - NECTIN2	NECTIN	Cell-Cell Contact	PMID: 23027581
XPO1+Epi	Fib	LAMC1	ITGA3_ITGB1	0.00760372	0	LAMC1 - (ITGA3+ITGB1)	LAMININ	ECM-Receptor	KEGG: hsa04512
Fib	Mono/Mac	LAMA4	ITGA9_ITGB1	0.00758792	0	LAMA4 - (ITGA9+ITGB1)	LAMININ	ECM-Receptor	KEGG: hsa04512
Cycling	Tc	HLA-F	CD8A	0.00758715	0	HLA-F - CD8A	MHC-I	Cell-Cell Contact	KEGG: hsa04514
Neu	Mono/Mac	ICAM1	ITGAL_ITGB2	0.00758287	0	ICAM1 - (ITGAL+ITGB2)	ICAM	Cell-Cell Contact	KEGG: hsa04514
Fib	Fib	PTPRM	PTPRM	0.00757594	0	PTPRM - PTPRM	PTPRM	Cell-Cell Contact	KEGG: hsa04514
Fib	Fib	LAMA5	ITGA1_ITGB1	0.00756887	0	LAMA5 - (ITGA1+ITGB1)	LAMININ	ECM-Receptor	KEGG: hsa04512
Tc	Mast	TGFB1	ACVR1B_TGFbR2	0.00755071	0	TGFB1 - (ACVR1B+TGFBR2)	TGFb	Secreted Signaling	PMID: 27449815
CYP2E1+Epi	Fib	FN1	ITGAV_ITGB1	0.00754944	0	FN1 - (ITGAV+ITGB1)	FN1	ECM-Receptor	KEGG: hsa04512
Fib	Mono/Mac	LAMC1	ITGA9_ITGB1	0.00752804	0	LAMC1 - (ITGA9+ITGB1)	LAMININ	ECM-Receptor	KEGG: hsa04512
CYP2E1+Epi	Endo	PLG	F2R	0.00752182	0	PLG - F2RL3	PARs	Secreted Signaling	KEGG: hsa04080
XPO1+Epi	Neu	CXCL12	CXCR4	0.00751441	0	CXCL12 - CXCR4	CXCL	Secreted Signaling	KEGG: hsa04060
Fib	XPO1+Epi	LAMA4	ITGA1_ITGB1	0.0075104	0	LAMA4 - (ITGA1+ITGB1)	LAMININ	ECM-Receptor	KEGG: hsa04512
Tc	Cycling	ITGB2	ICAM1	0.00749211	0	ITGB2 - ICAM1	ITGB2	Cell-Cell Contact	KEGG: hsa04514
STMN1+Epi	XPO1+Epi	PRSS3	PARD3	0.00748443	0	PRSS3 - PARD3	PARs	Secreted Signaling	KEGG: hsa04080
Mono/Mac	Neu	CXCL3	CXCR2	0.00746794	0	CXCL3 - CXCR2	CXCL	Secreted Signaling	KEGG: hsa04060
CYP2E1+Epi	STMN1+Epi	MDK	NCL	0.00745544	0	MDK - NCL	MK	Secreted Signaling	PMID: 28356350
Fib	XPO1+Epi	LAMC1	ITGA1_ITGB1	0.00745113	0	LAMC1 - (ITGA1+ITGB1)	LAMININ	ECM-Receptor	KEGG: hsa04512
Fib	Bc	THBS1	CD47	0.00743306	0	THBS1 - CD47	THBS	ECM-Receptor	KEGG: hsa04512
Mast	Tc	LGALS9	CD44	0.00743235	0	LGALS9 - CD44	GALECTIN	Secreted Signaling	PMID: 25065622
Endo	Mono/Mac	LAMC1	ITGA9_ITGB1	0.00742843	0	LAMC1 - (ITGA9+ITGB1)	LAMININ	ECM-Receptor	KEGG: hsa04512
Endo	Mono/Mac	JAM2	ITGAV_ITGB1	0.00742263	0	JAM2 - (ITGAV+ITGB1)	JAM	Cell-Cell Contact	KEGG: hsa04514
Mast	Mast	TGFB1	ACVR1B_TGFbR2	0.00740579	0	TGFB1 - (ACVR1B+TGFBR2)	TGFb	Secreted Signaling	PMID: 27449815
Cycling	Cycling	HLA-DRB5	CD4	0.00739135	0	HLA-DRB5 - CD4	MHC-II	Cell-Cell Contact	KEGG: hsa04514
STMN1+Epi	Endo	PLG	F2R	0.00738873	0	PLG - F2RL3	PARs	Secreted Signaling	KEGG: hsa04080
Fib	Tc	NECTIN2	TIGIT	0.00738142	0	NECTIN2 - TIGIT	NECTIN	Cell-Cell Contact	KEGG: hsa04514
Tc	Fib	TIGIT	NECTIN2	0.00738142	0	TIGIT - NECTIN2	TIGIT	Cell-Cell Contact	PMID: 1313846; PMID:24987108
STMN1+Epi	Bc	SPP1	ITGA4_ITGB1	0.00738128	0	SPP1 - (ITGA4+ITGB1)	SPP1	Secreted Signaling	PMID: 21907263
XPO1+Epi	Mono/Mac	HLA-DMA	CD4	0.00737615	0	HLA-DMA - CD4	MHC-II	Cell-Cell Contact	KEGG: hsa04514
STMN1+Epi	Endo	MDK	NCL	0.00735573	0	MDK - NCL	MK	Secreted Signaling	PMID: 28356350
Endo	XPO1+Epi	LAMC1	ITGA1_ITGB1	0.00735252	0	LAMC1 - (ITGA1+ITGB1)	LAMININ	ECM-Receptor	KEGG: hsa04512
XPO1+Epi	Cycling	HLA-E	KLRK1	0.00734031	0	HLA-E - KLRK1	MHC-I	Cell-Cell Contact	PMID: 28484462
Endo	Mast	ANGPT2	ITGA5_ITGB1	0.00733846	0	ANGPT2 - (ITGA5+ITGB1)	ANGPT	Secreted Signaling	PMID: 20651738; PMID: 25635707
Cycling	Mono/Mac	ANXA1	FPR1	0.00732817	0	ANXA1 - FPR1	ANNEXIN	Secreted Signaling	PMID: 23230437
XPO1+Epi	Endo	EFNA5	EPHA4	0.00730695	0	EFNA5 - EPHA4	EPHA	Cell-Cell Contact	PMID: 15114347
Fib	Mono/Mac	GAS6	MERTK	0.00730109	0	GAS6 - MERTK	GAS	Secreted Signaling	PMID: 27801848
CYP2E1+Epi	Endo	FN1	ITGA5_ITGB1	0.00729267	0	FN1 - (ITGA5+ITGB1)	FN1	ECM-Receptor	KEGG: hsa04512
Endo	Cycling	NAMPT	ITGA5_ITGB1	0.00728287	0	NAMPT - (ITGA5+ITGB1)	VISFATIN	Secreted Signaling	PMID: 28490838
Mono/Mac	Fib	CD46	JAG1	0.00726444	0	CD46 - JAG1	CD46	Cell-Cell Contact	PMID: 23086448
CYP2E1+Epi	Neu	ANXA1	FPR1	0.00723683	0	ANXA1 - FPR1	ANNEXIN	Secreted Signaling	PMID: 23230437
STMN1+Epi	Fib	MDK	SDC2	0.00722566	0	MDK - SDC2	MK	Secreted Signaling	PMID: 28356350
Tc	Cycling	TNF	TNFRSF1B	0.00720113	0	TNF - TNFRSF1B	TNF	Secreted Signaling	KEGG: hsa04060
Fib	STMN1+Epi	FN1	SDC1	0.00719809	0	FN1 - SDC1	FN1	ECM-Receptor	KEGG: hsa04512
XPO1+Epi	Fib	ANGPTL4	SDC2	0.00719255	0	ANGPTL4 - SDC2	ANGPTL	Secreted Signaling	PMID: 29017031
Cycling	Cycling	NAMPT	ITGA5_ITGB1	0.007174	0	NAMPT - (ITGA5+ITGB1)	VISFATIN	Secreted Signaling	PMID: 28490838
Endo	XPO1+Epi	LAMB1	CD44	0.00716529	0	LAMB1 - CD44	LAMININ	ECM-Receptor	KEGG: hsa04512
XPO1+Epi	XPO1+Epi	MDK	LRP1	0.00714848	0	MDK - LRP1	MK	Secreted Signaling	PMID: 28356350
Fib	XPO1+Epi	MDK	SDC1	0.00713166	0	MDK - SDC1	MK	Secreted Signaling	PMID: 28356350
Endo	Endo	JAG1	NOTCH4	0.00713086	0	JAG1 - NOTCH4	NOTCH	Cell-Cell Contact	PMID: 22353464
S100A6+Epi	Tc	SPP1	ITGA4_ITGB1	0.00709868	0	SPP1 - (ITGA4+ITGB1)	SPP1	Secreted Signaling	PMID: 21907263
Cycling	Mono/Mac	LGALS9	CD44	0.00709776	0	LGALS9 - CD44	GALECTIN	Secreted Signaling	PMID: 25065622
Mono/Mac	Fib	HLA-DPB1	CD4	0.00708668	0.01	HLA-DPB1 - CD4	MHC-II	Cell-Cell Contact	KEGG: hsa04514
XPO1+Epi	Mono/Mac	MDK	ITGA4_ITGB1	0.00708612	0	MDK - (ITGA4+ITGB1)	MK	Secreted Signaling	PMID: 28356350
Mono/Mac	Mono/Mac	TNF	TNFRSF1B	0.00708599	0	TNF - TNFRSF1B	TNF	Secreted Signaling	KEGG: hsa04060
Cycling	Endo	PECAM1	PECAM1	0.00708023	0	PECAM1 - PECAM1	PECAM1	Cell-Cell Contact	KEGG: hsa04514
Endo	Cycling	PECAM1	PECAM1	0.00708023	0	PECAM1 - PECAM1	PECAM1	Cell-Cell Contact	KEGG: hsa04514
Mast	Mono/Mac	HLA-DRB5	CD4	0.00706303	0	HLA-DRB5 - CD4	MHC-II	Cell-Cell Contact	KEGG: hsa04514
XPO1+Epi	Fib	LAMC1	ITGA9_ITGB1	0.00705918	0	LAMC1 - (ITGA9+ITGB1)	LAMININ	ECM-Receptor	KEGG: hsa04512
XPO1+Epi	Neu	LAMC1	CD44	0.00704898	0	LAMC1 - CD44	LAMININ	ECM-Receptor	KEGG: hsa04512
Mono/Mac	Mono/Mac	TGFB1	TGFbR1_R2	0.00704898	0	TGFB1 - (TGFBR1+TGFBR2)	TGFb	Secreted Signaling	KEGG: hsa04350
Fib	STMN1+Epi	COL6A2	SDC4	0.00704591	0	COL6A2 - SDC4	COLLAGEN	ECM-Receptor	KEGG: hsa04512
CYP2E1+Epi	Endo	MDK	NCL	0.00700974	0	MDK - NCL	MK	Secreted Signaling	PMID: 28356350
Cycling	Mono/Mac	SPP1	CD44	0.00700699	0	SPP1 - CD44	SPP1	Secreted Signaling	PMID: 21907263
Tc	Cycling	HLA-DPA1	CD4	0.00700008	0	HLA-DPA1 - CD4	MHC-II	Cell-Cell Contact	KEGG: hsa04514
Bc	Mono/Mac	HLA-DMB	CD4	0.0069552	0	HLA-DMB - CD4	MHC-II	Cell-Cell Contact	KEGG: hsa04514
Endo	XPO1+Epi	TNFSF12	TNFRSF12A	0.00694017	0	TNFSF12 - TNFRSF12A	TWEAK	Secreted Signaling	KEGG: hsa04060
STMN1+Epi	Cycling	SPP1	ITGA5_ITGB1	0.00693355	0	SPP1 - (ITGA5+ITGB1)	SPP1	Secreted Signaling	PMID: 21907263
Fib	Fib	PTN	NCL	0.00691933	0	PTN - NCL	PTN	Secreted Signaling	PMID: 28356350; PMID: 25620911
CYP2E1+Epi	Mono/Mac	RARRES2	CMKLR1	0.00691589	0	RARRES2 - CMKLR1	CHEMERIN	Secreted Signaling	PMID: 24671882
Cycling	Tc	ICAM1	ITGAL_ITGB2	0.00689811	0	ICAM1 - (ITGAL+ITGB2)	ICAM	Cell-Cell Contact	KEGG: hsa04514
Cycling	Endo	SPP1	ITGA9_ITGB1	0.0068978	0	SPP1 - (ITGA9+ITGB1)	SPP1	Secreted Signaling	PMID: 21907263
CYP2E1+Epi	Fib	MDK	SDC2	0.00688575	0	MDK - SDC2	MK	Secreted Signaling	PMID: 28356350
Fib	Tc	SPP1	CD44	0.00687616	0	SPP1 - CD44	SPP1	Secreted Signaling	PMID: 21907263
Endo	Fib	LAMA4	CD44	0.00685996	0	LAMA4 - CD44	LAMININ	ECM-Receptor	KEGG: hsa04512
Endo	XPO1+Epi	DLL4	NOTCH2	0.00685571	0	DLL4 - NOTCH2	NOTCH	Cell-Cell Contact	PMID: 22353464
Fib	Mono/Mac	JAG1	NOTCH2	0.00685088	0	JAG1 - NOTCH2	NOTCH	Cell-Cell Contact	PMID: 22353464
Fib	Tc	PTN	NCL	0.00683941	0	PTN - NCL	PTN	Secreted Signaling	PMID: 28356350; PMID: 25620911
Fib	Tc	LAMC3	CD44	0.0068356	0	LAMC3 - CD44	LAMININ	ECM-Receptor	KEGG: hsa04512
Cycling	Cycling	LGALS9	CD44	0.00682633	0	LGALS9 - CD44	GALECTIN	Secreted Signaling	PMID: 25065622
Fib	STMN1+Epi	COL1A2	SDC1	0.00682124	0	COL1A2 - SDC1	COLLAGEN	ECM-Receptor	KEGG: hsa04512
CYP2E1+Epi	Mono/Mac	C3	C3AR1	0.00682117	0	C3 - C3AR1	COMPLEMENT	Secreted Signaling	KEGG: hsa04080
Cycling	Cycling	HLA-DMA	CD4	0.00681799	0	HLA-DMA - CD4	MHC-II	Cell-Cell Contact	KEGG: hsa04514
Fib	XPO1+Epi	THBS1	SDC1	0.00680982	0	THBS1 - SDC1	THBS	ECM-Receptor	KEGG: hsa04512
Bc	Fib	HLA-DRA	CD4	0.00680906	0.01	HLA-DRA - CD4	MHC-II	Cell-Cell Contact	KEGG: hsa04514
Endo	Fib	JAM2	JAM3	0.00680475	0	JAM2 - JAM3	JAM	Cell-Cell Contact	PMC1237098; PMID: 11590146
Fib	Endo	JAM3	JAM2	0.00680475	0	JAM3 - JAM2	JAM	Cell-Cell Contact	KEGG: hsa04514
Fib	Mono/Mac	LAMA3	CD44	0.00680209	0	LAMA3 - CD44	LAMININ	ECM-Receptor	KEGG: hsa04512
Fib	STMN1+Epi	COL4A2	SDC1	0.00679801	0	COL4A2 - SDC1	COLLAGEN	ECM-Receptor	KEGG: hsa04512
Fib	XPO1+Epi	LAMA4	ITGA2_ITGB1	0.00678283	0	LAMA4 - (ITGA2+ITGB1)	LAMININ	ECM-Receptor	KEGG: hsa04512
Fib	Endo	LAMC3	ITGA1_ITGB1	0.00678194	0	LAMC3 - (ITGA1+ITGB1)	LAMININ	ECM-Receptor	KEGG: hsa04512
STMN1+Epi	Fib	SPP1	CD44	0.00676623	0	SPP1 - CD44	SPP1	Secreted Signaling	PMID: 21907263
Mono/Mac	Cycling	TGFB1	TGFbR1_R2	0.00676383	0.01	TGFB1 - (TGFBR1+TGFBR2)	TGFb	Secreted Signaling	KEGG: hsa04350
Endo	Mono/Mac	LAMB2	CD44	0.00675993	0	LAMB2 - CD44	LAMININ	ECM-Receptor	KEGG: hsa04512
S100A6+Epi	Fib	SPP1	ITGA4_ITGB1	0.00674969	0	SPP1 - (ITGA4+ITGB1)	SPP1	Secreted Signaling	PMID: 21907263
Cycling	Cycling	SPP1	CD44	0.00673901	0	SPP1 - CD44	SPP1	Secreted Signaling	PMID: 21907263
CYP2E1+Epi	Tc	SPP1	ITGA4_ITGB1	0.00673833	0	SPP1 - (ITGA4+ITGB1)	SPP1	Secreted Signaling	PMID: 21907263
Fib	STMN1+Epi	COL1A1	SDC1	0.00673781	0	COL1A1 - SDC1	COLLAGEN	ECM-Receptor	KEGG: hsa04512
Bc	Cycling	HLA-DMA	CD4	0.0067343	0	HLA-DMA - CD4	MHC-II	Cell-Cell Contact	KEGG: hsa04514
Fib	XPO1+Epi	LAMC1	ITGA2_ITGB1	0.00672926	0	LAMC1 - (ITGA2+ITGB1)	LAMININ	ECM-Receptor	KEGG: hsa04512
XPO1+Epi	Endo	F2	F2R	0.00671902	0	F2 - F2R	PARs	Secreted Signaling	KEGG: hsa04080
Fib	Fib	GRN	SORT1	0.00670038	0	GRN - SORT1	GRN	Secreted Signaling	PMID: 29555433
XPO1+Epi	Fib	MDK	LRP1	0.00669802	0	MDK - LRP1	MK	Secreted Signaling	PMID: 28356350
Fib	Endo	LAMA3	ITGA9_ITGB1	0.00669608	0	LAMA3 - (ITGA9+ITGB1)	LAMININ	ECM-Receptor	KEGG: hsa04512
Mast	Cycling	NAMPT	ITGA5_ITGB1	0.00669392	0	NAMPT - (ITGA5+ITGB1)	VISFATIN	Secreted Signaling	PMID: 28490838
STMN1+Epi	Tc	GDF15	TGFBR2	0.00667024	0	GDF15 - TGFBR2	GDF	Secreted Signaling	KEGG: hsa04350
Mono/Mac	Mono/Mac	SPP1	ITGA9_ITGB1	0.00665582	0	SPP1 - (ITGA9+ITGB1)	SPP1	Secreted Signaling	PMID: 21907263
Endo	Endo	LAMB2	ITGA9_ITGB1	0.00665457	0	LAMB2 - (ITGA9+ITGB1)	LAMININ	ECM-Receptor	KEGG: hsa04512
Fib	Fib	JAG1	NOTCH2	0.00664829	0	JAG1 - NOTCH2	NOTCH	Cell-Cell Contact	PMID: 22353464
Mast	Mono/Mac	HLA-DRA	CD4	0.00664036	0	HLA-DRA - CD4	MHC-II	Cell-Cell Contact	KEGG: hsa04514
Mast	Fib	CD46	JAG1	0.0066403	0	CD46 - JAG1	CD46	Cell-Cell Contact	PMID: 23086448
Endo	XPO1+Epi	LAMC1	ITGA2_ITGB1	0.00664015	0	LAMC1 - (ITGA2+ITGB1)	LAMININ	ECM-Receptor	KEGG: hsa04512
Endo	Tc	LAMA5	CD44	0.00663876	0	LAMA5 - CD44	LAMININ	ECM-Receptor	KEGG: hsa04512
Fib	XPO1+Epi	NAMPT	ITGA5_ITGB1	0.00662509	0	NAMPT - (ITGA5+ITGB1)	VISFATIN	Secreted Signaling	PMID: 28490838
STMN1+Epi	Fib	PRSS3	PARD3	0.00662247	0	PRSS3 - PARD3	PARs	Secreted Signaling	KEGG: hsa04080
Tc	Cycling	HLA-DPB1	CD4	0.00660515	0	HLA-DPB1 - CD4	MHC-II	Cell-Cell Contact	KEGG: hsa04514
Mono/Mac	Cycling	HLA-DMB	CD4	0.00660209	0	HLA-DMB - CD4	MHC-II	Cell-Cell Contact	KEGG: hsa04514
STMN1+Epi	XPO1+Epi	MDK	NCL	0.00659688	0	MDK - NCL	MK	Secreted Signaling	PMID: 28356350
Endo	Mono/Mac	LGALS9	CD44	0.0065898	0	LGALS9 - CD44	GALECTIN	Secreted Signaling	PMID: 25065622
Endo	Endo	LAMA5	ITGA1_ITGB1	0.00658664	0	LAMA5 - (ITGA1+ITGB1)	LAMININ	ECM-Receptor	KEGG: hsa04512
STMN1+Epi	Endo	SPP1	ITGAV_ITGB5	0.006556	0	SPP1 - (ITGAV+ITGB5)	SPP1	Secreted Signaling	PMID: 21907263
Endo	Fib	MDK	NCL	0.00654773	0	MDK - NCL	MK	Secreted Signaling	PMID: 28356350
Fib	Cycling	LAMA3	CD44	0.0065419	0	LAMA3 - CD44	LAMININ	ECM-Receptor	KEGG: hsa04512
XPO1+Epi	Mono/Mac	SPP1	ITGA9_ITGB1	0.00654036	0	SPP1 - (ITGA9+ITGB1)	SPP1	Secreted Signaling	PMID: 21907263
XPO1+Epi	Cycling	ICAM1	ITGAM_ITGB2	0.00653046	0	ICAM1 - (ITGAM+ITGB2)	ICAM	Cell-Cell Contact	KEGG: hsa04514
Endo	Fib	HSPG2	DAG1	0.00652669	0	HSPG2 - DAG1	HSPG	ECM-Receptor	KEGG: hsa04512
Endo	Mono/Mac	FN1	CD44	0.00652659	0	FN1 - CD44	FN1	ECM-Receptor	KEGG: hsa04512
STMN1+Epi	Mono/Mac	FN1	CD44	0.00652291	0	FN1 - CD44	FN1	ECM-Receptor	KEGG: hsa04512
Endo	Cycling	LAMB2	CD44	0.00650134	0	LAMB2 - CD44	LAMININ	ECM-Receptor	KEGG: hsa04512
Mono/Mac	Mono/Mac	NAMPT	INSR	0.00649135	0	NAMPT - INSR	VISFATIN	Secreted Signaling	PMID: 28490838
STMN1+Epi	Cycling	MDK	ITGA4_ITGB1	0.00648141	0	MDK - (ITGA4+ITGB1)	MK	Secreted Signaling	PMID: 28356350
XPO1+Epi	Mono/Mac	ICAM1	ITGAL_ITGB2	0.00647401	0	ICAM1 - (ITGAL+ITGB2)	ICAM	Cell-Cell Contact	KEGG: hsa04514
Fib	Mono/Mac	LAMA2	CD44	0.00647261	0	LAMA2 - CD44	LAMININ	ECM-Receptor	KEGG: hsa04512
Endo	Tc	MDK	NCL	0.00647208	0	MDK - NCL	MK	Secreted Signaling	PMID: 28356350
Fib	Mono/Mac	GAS6	AXL	0.00647167	0	GAS6 - AXL	GAS	Secreted Signaling	PMID: 27801848
Fib	Endo	VEGFA	KDR	0.00646721	0	VEGFA - VEGFR2	VEGF	Secreted Signaling	KEGG: hsa04370; PMID: 16633338
Mast	Endo	PTPRC	MRC1	0.00645792	0	PTPRC - MRC1	CD45	Cell-Cell Contact	PMID: 27601670; PMID: 10575006
STMN1+Epi	Mono/Mac	HLA-DRA	CD4	0.00645056	0	HLA-DRA - CD4	MHC-II	Cell-Cell Contact	KEGG: hsa04514
Mono/Mac	Cycling	ICAM1	SPN	0.00642742	0	ICAM1 - SPN	ICAM	Cell-Cell Contact	PMID: 1683685
Mono/Mac	Mast	LGALS9	HAVCR2	0.00642289	0	LGALS9 - HAVCR2	GALECTIN	Secreted Signaling	PMID: 27192565
CYP2E1+Epi	Fib	SPP1	ITGA4_ITGB1	0.00640694	0	SPP1 - (ITGA4+ITGB1)	SPP1	Secreted Signaling	PMID: 21907263
Fib	Mast	KITLG	KIT	0.00640012	0	KITL - KIT	KIT	Secreted Signaling	KEGG: hsa04080
Cycling	Mono/Mac	C3	ITGAX_ITGB2	0.00639068	0	C3 - (ITGAX+ITGB2)	COMPLEMENT	Secreted Signaling	PMID: 16234578
Fib	Endo	LAMA2	ITGA9_ITGB1	0.0063717	0	LAMA2 - (ITGA9+ITGB1)	LAMININ	ECM-Receptor	KEGG: hsa04512
Endo	STMN1+Epi	COL4A1	SDC4	0.00636732	0	COL4A1 - SDC4	COLLAGEN	ECM-Receptor	KEGG: hsa04512
STMN1+Epi	Mono/Mac	MDK	NCL	0.00635747	0	MDK - NCL	MK	Secreted Signaling	PMID: 28356350
Cycling	Tc	ICAM1	ITGAL	0.00635091	0	ICAM1 - ITGAL	ICAM	Cell-Cell Contact	PMID: 23602662
Cycling	Mono/Mac	HLA-DMB	CD4	0.00633768	0	HLA-DMB - CD4	MHC-II	Cell-Cell Contact	KEGG: hsa04514
Endo	Cycling	LGALS9	CD44	0.00633768	0	LGALS9 - CD44	GALECTIN	Secreted Signaling	PMID: 25065622
Cycling	Mast	TGFB1	ACVR1B_TGFbR2	0.00630786	0	TGFB1 - (ACVR1B+TGFBR2)	TGFb	Secreted Signaling	PMID: 27449815
Mono/Mac	Cycling	SPP1	ITGAV_ITGB1	0.00629308	0	SPP1 - (ITGAV+ITGB1)	SPP1	Secreted Signaling	PMID: 21907263
CYP2E1+Epi	XPO1+Epi	MDK	NCL	0.00628636	0	MDK - NCL	MK	Secreted Signaling	PMID: 28356350
Endo	Cycling	FN1	CD44	0.00627687	0	FN1 - CD44	FN1	ECM-Receptor	KEGG: hsa04512
STMN1+Epi	Cycling	FN1	CD44	0.00627333	0	FN1 - CD44	FN1	ECM-Receptor	KEGG: hsa04512
Fib	Mast	PTN	NCL	0.00627143	0	PTN - NCL	PTN	Secreted Signaling	PMID: 28356350; PMID: 25620911
Endo	Mono/Mac	GAS6	MERTK	0.00626796	0	GAS6 - MERTK	GAS	Secreted Signaling	PMID: 27801848
Mono/Mac	Tc	TNF	TNFRSF1B	0.00625831	0	TNF - TNFRSF1B	TNF	Secreted Signaling	KEGG: hsa04060
Endo	Cycling	ICAM1	SPN	0.00623548	0	ICAM1 - SPN	ICAM	Cell-Cell Contact	PMID: 1683685
Fib	STMN1+Epi	COL4A1	SDC4	0.0062324	0	COL4A1 - SDC4	COLLAGEN	ECM-Receptor	KEGG: hsa04512
XPO1+Epi	Cycling	NAMPT	ITGA5_ITGB1	0.00623035	0	NAMPT - (ITGA5+ITGB1)	VISFATIN	Secreted Signaling	PMID: 28490838
Cycling	Fib	CD46	JAG1	0.00622671	0	CD46 - JAG1	CD46	Cell-Cell Contact	PMID: 23086448
XPO1+Epi	XPO1+Epi	LAMC1	CD44	0.00622537	0	LAMC1 - CD44	LAMININ	ECM-Receptor	KEGG: hsa04512
Fib	Cycling	LAMA2	CD44	0.00622494	0	LAMA2 - CD44	LAMININ	ECM-Receptor	KEGG: hsa04512
CYP2E1+Epi	Endo	NAMPT	ITGA5_ITGB1	0.00622318	0	NAMPT - (ITGA5+ITGB1)	VISFATIN	Secreted Signaling	PMID: 28490838
S100A6+Epi	Fib	SPP1	ITGA9_ITGB1	0.00621889	0	SPP1 - (ITGA9+ITGB1)	SPP1	Secreted Signaling	PMID: 21907263
XPO1+Epi	Tc	ALCAM	CD6	0.00621464	0	ALCAM - CD6	ALCAM	Cell-Cell Contact	KEGG: hsa04514
Tc	XPO1+Epi	CD6	ALCAM	0.00621464	0	CD6 - ALCAM	CD6	Cell-Cell Contact	PMID: 23602662
S100A6+Epi	Neu	SPP1	CD44	0.00620989	0	SPP1 - CD44	SPP1	Secreted Signaling	PMID: 21907263
STMN1+Epi	Bc	MDK	NCL	0.00618947	0	MDK - NCL	MK	Secreted Signaling	PMID: 28356350
XPO1+Epi	Cycling	SPP1	ITGAV_ITGB1	0.00618387	0	SPP1 - (ITGAV+ITGB1)	SPP1	Secreted Signaling	PMID: 21907263
Neu	Fib	OSM	OSMR_IL6ST	0.00618187	0	OSM - (OSMR+IL6ST)	OSM	Secreted Signaling	KEGG: hsa04060
CYP2E1+Epi	Cycling	MDK	ITGA4_ITGB1	0.00617629	0	MDK - (ITGA4+ITGB1)	MK	Secreted Signaling	PMID: 28356350
Tc	Mono/Mac	HLA-DQA1	CD4	0.0061535	0	HLA-DQA1 - CD4	MHC-II	Cell-Cell Contact	KEGG: hsa04514
Fib	Tc	LAMA5	CD44	0.00614784	0	LAMA5 - CD44	LAMININ	ECM-Receptor	KEGG: hsa04512
Mast	Cycling	ICAM1	SPN	0.00614142	0	ICAM1 - SPN	ICAM	Cell-Cell Contact	PMID: 1683685
Fib	Mono/Mac	LAMB1	ITGA9_ITGB1	0.00613807	0	LAMB1 - (ITGA9+ITGB1)	LAMININ	ECM-Receptor	KEGG: hsa04512
Fib	STMN1+Epi	COL6A2	SDC1	0.00613661	0	COL6A2 - SDC1	COLLAGEN	ECM-Receptor	KEGG: hsa04512
Mast	Cycling	CSF1	CSF1R	0.0061182	0	CSF1 - CSF1R	CSF	Secreted Signaling	KEGG: hsa04060
Fib	Endo	LAMA5	ITGA1_ITGB1	0.00609955	0	LAMA5 - (ITGA1+ITGB1)	LAMININ	ECM-Receptor	KEGG: hsa04512
Fib	Mono/Mac	COL6A3	ITGA9_ITGB1	0.00607593	0	COL6A3 - (ITGA9+ITGB1)	COLLAGEN	ECM-Receptor	KEGG: hsa04512
Fib	XPO1+Epi	LAMB1	ITGA1_ITGB1	0.00607527	0	LAMB1 - (ITGA1+ITGB1)	LAMININ	ECM-Receptor	KEGG: hsa04512
S100A6+Epi	Mono/Mac	HLA-DRA	CD4	0.00606152	0	HLA-DRA - CD4	MHC-II	Cell-Cell Contact	KEGG: hsa04514
CYP2E1+Epi	Mono/Mac	MDK	NCL	0.00605815	0	MDK - NCL	MK	Secreted Signaling	PMID: 28356350
S100A6+Epi	Fib	SPP1	ITGAV_ITGB5	0.00604316	0	SPP1 - (ITGAV+ITGB5)	SPP1	Secreted Signaling	PMID: 21907263
CYP2E1+Epi	Mono/Mac	FN1	CD44	0.00604048	0	FN1 - CD44	FN1	ECM-Receptor	KEGG: hsa04512
Fib	Fib	SPP1	ITGAV_ITGB1	0.00603985	0	SPP1 - (ITGAV+ITGB1)	SPP1	Secreted Signaling	PMID: 21907263
Endo	Endo	SEMA6A	PLXNA2	0.00603223	0	SEMA6A - PLXNA2	SEMA6	Cell-Cell Contact	PMID: 27533782
Endo	Neu	CXCL2	CXCR2	0.00602501	0	CXCL2 - CXCR2	CXCL	Secreted Signaling	KEGG: hsa04060
Endo	Cycling	JAM2	ITGAV_ITGB1	0.00602406	0	JAM2 - (ITGAV+ITGB1)	JAM	Cell-Cell Contact	KEGG: hsa04514
S100A6+Epi	Mono/Mac	HLA-DRB1	CD4	0.0060226	0	HLA-DRB1 - CD4	MHC-II	Cell-Cell Contact	KEGG: hsa04514
Mono/Mac	Cycling	LGALS9	HAVCR2	0.00602233	0	LGALS9 - HAVCR2	GALECTIN	Secreted Signaling	PMID: 27192565
Endo	Endo	CD46	JAG1	0.00602009	0	CD46 - JAG1	CD46	Cell-Cell Contact	PMID: 23086448
Fib	XPO1+Epi	COL6A3	ITGA1_ITGB1	0.00601376	0	COL6A3 - (ITGA1+ITGB1)	COLLAGEN	ECM-Receptor	KEGG: hsa04512
Fib	Endo	ANGPT1	TEK	0.0060134	0	ANGPT1 - TEK	ANGPT	Secreted Signaling	PMID: 20651738
Fib	Tc	THBS2	CD47	0.00600785	0	THBS2 - CD47	THBS	ECM-Receptor	KEGG: hsa04512
Endo	Tc	HLA-F	CD8B	0.00598505	0	HLA-F - CD8B	MHC-I	Cell-Cell Contact	KEGG: hsa04514
Mono/Mac	Neu	CXCL12	CXCR4	0.00598006	0	CXCL12 - CXCR4	CXCL	Secreted Signaling	KEGG: hsa04060
XPO1+Epi	S100A6+Epi	MDK	NCL	0.00597764	0	MDK - NCL	MK	Secreted Signaling	PMID: 28356350
Mono/Mac	Mono/Mac	ANXA1	FPR1	0.00596262	0	ANXA1 - FPR1	ANNEXIN	Secreted Signaling	PMID: 23230437
STMN1+Epi	Mast	SPP1	ITGAV_ITGB1	0.00595902	0	SPP1 - (ITGAV+ITGB1)	SPP1	Secreted Signaling	PMID: 21907263
Cycling	Mono/Mac	TNF	TNFRSF1B	0.00594394	0	TNF - TNFRSF1B	TNF	Secreted Signaling	KEGG: hsa04060
Endo	Mast	MDK	NCL	0.00593442	0	MDK - NCL	MK	Secreted Signaling	PMID: 28356350
STMN1+Epi	Endo	F2	F2R	0.00591405	0	F2 - F2R	PARs	Secreted Signaling	KEGG: hsa04080
Endo	Mast	LAMA4	ITGA9_ITGB1	0.0059038	0	LAMA4 - (ITGA9+ITGB1)	LAMININ	ECM-Receptor	KEGG: hsa04512
CYP2E1+Epi	Fib	SPP1	ITGA9_ITGB1	0.00590293	0	SPP1 - (ITGA9+ITGB1)	SPP1	Secreted Signaling	PMID: 21907263
CYP2E1+Epi	Bc	MDK	NCL	0.00589801	0	MDK - NCL	MK	Secreted Signaling	PMID: 28356350
Fib	XPO1+Epi	MDK	LRP1	0.00589782	0	MDK - LRP1	MK	Secreted Signaling	PMID: 28356350
CYP2E1+Epi	Neu	SPP1	CD44	0.00589439	0	SPP1 - CD44	SPP1	Secreted Signaling	PMID: 21907263
STMN1+Epi	Mono/Mac	SPP1	ITGAV_ITGB5	0.00588254	0	SPP1 - (ITGAV+ITGB5)	SPP1	Secreted Signaling	PMID: 21907263
Bc	Cycling	CD69	KLRB1	0.00587274	0.01	CLEC2C - KLRB1	CLEC	Cell-Cell Contact	PMID: 24223577
Fib	Mono/Mac	MDK	ITGA4_ITGB1	0.0058463	0	MDK - (ITGA4+ITGB1)	MK	Secreted Signaling	PMID: 28356350
Fib	Fib	ANGPTL4	SDC2	0.00583881	0	ANGPTL4 - SDC2	ANGPTL	Secreted Signaling	PMID: 29017031
Fib	Endo	SPP1	ITGA5_ITGB1	0.00583412	0	SPP1 - (ITGA5+ITGB1)	SPP1	Secreted Signaling	PMID: 21907263
STMN1+Epi	Mast	SPP1	ITGA9_ITGB1	0.00582305	0	SPP1 - (ITGA9+ITGB1)	SPP1	Secreted Signaling	PMID: 21907263
XPO1+Epi	Tc	CXCL12	CXCR4	0.00581216	0	CXCL12 - CXCR4	CXCL	Secreted Signaling	KEGG: hsa04060
CYP2E1+Epi	Cycling	FN1	CD44	0.00580925	0	FN1 - CD44	FN1	ECM-Receptor	KEGG: hsa04512
Bc	Fib	VTN	ITGAV_ITGB1	0.00580765	0	VTN - (ITGAV+ITGB1)	VTN	ECM-Receptor	KEGG: hsa04512
Bc	Tc	CD22	PTPRC	0.00577863	0	CD22 - PTPRC	CD22	Cell-Cell Contact	KEGG: hsa04514
Tc	Bc	PTPRC	CD22	0.00577863	0	PTPRC - CD22	CD45	Cell-Cell Contact	PMID: 12115612
STMN1+Epi	CYP2E1+Epi	MDK	NCL	0.00577606	0	MDK - NCL	MK	Secreted Signaling	PMID: 28356350
Mono/Mac	XPO1+Epi	IL1B	IL1R1_IL1RAP	0.00576369	0	IL1B - (IL1R1+IL1RAP)	IL1	Secreted Signaling	KEGG: hsa04060
Cycling	Bc	LGALS9	CD44	0.0057597	0	LGALS9 - CD44	GALECTIN	Secreted Signaling	PMID: 25065622
Fib	Mono/Mac	THBS1	CD47	0.00575493	0	THBS1 - CD47	THBS	ECM-Receptor	KEGG: hsa04512
XPO1+Epi	STMN1+Epi	FN1	SDC4	0.00575146	0	FN1 - SDC4	FN1	ECM-Receptor	KEGG: hsa04512
Fib	Endo	THBS2	CD36	0.00574116	0	THBS2 - CD36	THBS	ECM-Receptor	KEGG: hsa04512
Mast	STMN1+Epi	TNFSF12	TNFRSF12A	0.00573651	0	TNFSF12 - TNFRSF12A	TWEAK	Secreted Signaling	KEGG: hsa04060
CYP2E1+Epi	Fib	SPP1	ITGAV_ITGB5	0.00573608	0	SPP1 - (ITGAV+ITGB5)	SPP1	Secreted Signaling	PMID: 21907263
Mono/Mac	Fib	HLA-DQA1	CD4	0.00569657	0	HLA-DQA1 - CD4	MHC-II	Cell-Cell Contact	KEGG: hsa04514
Cycling	Bc	SPP1	CD44	0.00568595	0	SPP1 - CD44	SPP1	Secreted Signaling	PMID: 21907263
Endo	XPO1+Epi	LAMA4	ITGAV_ITGB8	0.00568427	0	LAMA4 - (ITGAV+ITGB8)	LAMININ	ECM-Receptor	KEGG: hsa04512
Cycling	Tc	HLA-F	CD8B	0.00567101	0	HLA-F - CD8B	MHC-I	Cell-Cell Contact	KEGG: hsa04514
S100A6+Epi	Tc	HLA-B	CD8A	0.00566821	0	HLA-B - CD8A	MHC-I	Cell-Cell Contact	KEGG: hsa04514
Cycling	Fib	GZMA	F2R	0.00565759	0	GZMA - F2R	PARs	Secreted Signaling	KEGG: hsa04080
XPO1+Epi	XPO1+Epi	CDH2	CDH2	0.00565677	0	CDH2 - CDH2	CDH	Cell-Cell Contact	KEGG: hsa04514
CYP2E1+Epi	XPO1+Epi	NAMPT	INSR	0.00564392	0	NAMPT - INSR	VISFATIN	Secreted Signaling	PMID: 28490838
Mast	Mono/Mac	HLA-DPB1	CD4	0.0056355	0	HLA-DPB1 - CD4	MHC-II	Cell-Cell Contact	KEGG: hsa04514
Cycling	Cycling	SPP1	ITGA4_ITGB1	0.00561818	0	SPP1 - (ITGA4+ITGB1)	SPP1	Secreted Signaling	PMID: 21907263
Tc	STMN1+Epi	TNFSF12	TNFRSF12A	0.0056122	0	TNFSF12 - TNFRSF12A	TWEAK	Secreted Signaling	KEGG: hsa04060
Fib	CYP2E1+Epi	TNFSF12	TNFRSF12A	0.00559946	0	TNFSF12 - TNFRSF12A	TWEAK	Secreted Signaling	KEGG: hsa04060
Fib	Mono/Mac	LAMB2	ITGA9_ITGB1	0.0055813	0	LAMB2 - (ITGA9+ITGB1)	LAMININ	ECM-Receptor	KEGG: hsa04512
Bc	Mono/Mac	C3	ITGAX_ITGB2	0.00556967	0	C3 - (ITGAX+ITGB2)	COMPLEMENT	Secreted Signaling	PMID: 16234578
Endo	Mono/Mac	GAS6	AXL	0.00555525	0	GAS6 - AXL	GAS	Secreted Signaling	PMID: 27801848
Endo	STMN1+Epi	COL4A1	SDC1	0.00554511	0	COL4A1 - SDC1	COLLAGEN	ECM-Receptor	KEGG: hsa04512
Cycling	Cycling	ICAM1	ITGAL_ITGB2	0.00553824	0	ICAM1 - (ITGAL+ITGB2)	ICAM	Cell-Cell Contact	KEGG: hsa04514
Fib	Fib	MDK	LRP1	0.00552573	0	MDK - LRP1	MK	Secreted Signaling	PMID: 28356350
Fib	XPO1+Epi	LAMB2	ITGA1_ITGB1	0.00552416	0	LAMB2 - (ITGA1+ITGB1)	LAMININ	ECM-Receptor	KEGG: hsa04512
Fib	Bc	LAMA3	CD44	0.00551947	0	LAMA3 - CD44	LAMININ	ECM-Receptor	KEGG: hsa04512
Fib	Mono/Mac	JAM3	ITGAM_ITGB2	0.00550915	0	JAM3 - (ITGAM+ITGB2)	JAM	Cell-Cell Contact	KEGG: hsa04514; PMID: 16118203, PMC2194005
CYP2E1+Epi	CYP2E1+Epi	MDK	NCL	0.00550396	0	MDK - NCL	MK	Secreted Signaling	PMID: 28356350
Mono/Mac	Fib	HLA-DRB5	CD4	0.00549549	0	HLA-DRB5 - CD4	MHC-II	Cell-Cell Contact	KEGG: hsa04514
STMN1+Epi	Mast	SPP1	ITGA5_ITGB1	0.00549542	0	SPP1 - (ITGA5+ITGB1)	SPP1	Secreted Signaling	PMID: 21907263
Mast	Endo	LIF	LIFR_IL6ST	0.00548792	0	LIF - (LIFR+IL6ST)	LIFR	Secreted Signaling	KEGG: hsa04060
Fib	XPO1+Epi	LAMB1	ITGA2_ITGB1	0.00548596	0	LAMB1 - (ITGA2+ITGB1)	LAMININ	ECM-Receptor	KEGG: hsa04512
Endo	Bc	LAMB2	CD44	0.00548521	0	LAMB2 - CD44	LAMININ	ECM-Receptor	KEGG: hsa04512
S100A6+Epi	XPO1+Epi	SPP1	CD44	0.00548378	0	SPP1 - CD44	SPP1	Secreted Signaling	PMID: 21907263
Fib	XPO1+Epi	COL6A3	SDC4	0.00545077	0	COL6A3 - SDC4	COLLAGEN	ECM-Receptor	KEGG: hsa04512
Fib	Mono/Mac	IL34	CSF1R	0.00545056	0	IL34 - CSF1R	CSF	Secreted Signaling	KEGG: hsa04060
Mono/Mac	Mono/Mac	C3	ITGAX_ITGB2	0.00544475	0	C3 - (ITGAX+ITGB2)	COMPLEMENT	Secreted Signaling	PMID: 16234578
S100A6+Epi	Tc	HLA-A	CD8A	0.00543775	0	HLA-A - CD8A	MHC-I	Cell-Cell Contact	KEGG: hsa04514
STMN1+Epi	Mono/Mac	MDK	LRP1	0.00543439	0	MDK - LRP1	MK	Secreted Signaling	PMID: 28356350
Fib	XPO1+Epi	COL6A3	ITGA2_ITGB1	0.00543039	0	COL6A3 - (ITGA2+ITGB1)	COLLAGEN	ECM-Receptor	KEGG: hsa04512
S100A6+Epi	XPO1+Epi	SPP1	ITGA5_ITGB1	0.0054282	0	SPP1 - (ITGA5+ITGB1)	SPP1	Secreted Signaling	PMID: 21907263
Mono/Mac	Fib	HLA-DQB1	CD4	0.00542812	0	HLA-DQB1 - CD4	MHC-II	Cell-Cell Contact	KEGG: hsa04514
Fib	STMN1+Epi	COL4A1	SDC1	0.00542752	0	COL4A1 - SDC1	COLLAGEN	ECM-Receptor	KEGG: hsa04512
CYP2E1+Epi	Mono/Mac	C3	ITGAM_ITGB2	0.00542728	0	C3 - (ITGAM+ITGB2)	COMPLEMENT	Secreted Signaling	PMID: 16234578
Fib	STMN1+Epi	PTN	NCL	0.0054099	0	PTN - NCL	PTN	Secreted Signaling	PMID: 28356350; PMID: 25620911
Fib	Mono/Mac	ANXA1	FPR1	0.0054092	0	ANXA1 - FPR1	ANNEXIN	Secreted Signaling	PMID: 23230437
STMN1+Epi	XPO1+Epi	MDK	SDC2	0.00540404	0	MDK - SDC2	MK	Secreted Signaling	PMID: 28356350
Mono/Mac	Fib	LGALS9	CD44	0.00538899	0	LGALS9 - CD44	GALECTIN	Secreted Signaling	PMID: 25065622
XPO1+Epi	XPO1+Epi	ANGPTL4	SDC2	0.00537924	0	ANGPTL4 - SDC2	ANGPTL	Secreted Signaling	PMID: 29017031
STMN1+Epi	Endo	NAMPT	ITGA5_ITGB1	0.00536377	0	NAMPT - (ITGA5+ITGB1)	VISFATIN	Secreted Signaling	PMID: 28490838
Cycling	XPO1+Epi	SPP1	ITGAV_ITGB1	0.00536189	0	SPP1 - (ITGAV+ITGB1)	SPP1	Secreted Signaling	PMID: 21907263
Mono/Mac	Bc	TNFSF13B	TNFRSF13C	0.00535657	0	TNFSF13B - TNFRSF13C	BAFF	Secreted Signaling	KEGG: hsa04060
XPO1+Epi	Neu	ANXA1	FPR1	0.00535256	0	ANXA1 - FPR1	ANNEXIN	Secreted Signaling	PMID: 23230437
Fib	Cycling	THBS2	CD47	0.005348	0	THBS2 - CD47	THBS	ECM-Receptor	KEGG: hsa04512
Endo	Bc	LGALS9	CD44	0.00534699	0	LGALS9 - CD44	GALECTIN	Secreted Signaling	PMID: 25065622
Endo	Mono/Mac	TGFB1	TGFbR1_R2	0.00534604	0	TGFB1 - (TGFBR1+TGFBR2)	TGFb	Secreted Signaling	KEGG: hsa04350
Fib	S100A6+Epi	TNFSF12	TNFRSF12A	0.0053448	0	TNFSF12 - TNFRSF12A	TWEAK	Secreted Signaling	KEGG: hsa04060
Mono/Mac	Cycling	TNF	TNFRSF1B	0.00533252	0	TNF - TNFRSF1B	TNF	Secreted Signaling	KEGG: hsa04060
STMN1+Epi	Tc	HLA-B	CD8A	0.00532128	0	HLA-B - CD8A	MHC-I	Cell-Cell Contact	KEGG: hsa04514
Endo	Bc	FN1	CD44	0.00529564	0	FN1 - CD44	FN1	ECM-Receptor	KEGG: hsa04512
STMN1+Epi	Bc	FN1	CD44	0.00529265	0	FN1 - CD44	FN1	ECM-Receptor	KEGG: hsa04512
Endo	XPO1+Epi	HSPG2	DAG1	0.00528583	0	HSPG2 - DAG1	HSPG	ECM-Receptor	KEGG: hsa04512
Mono/Mac	Fib	VTN	ITGAV_ITGB1	0.00527736	0	VTN - (ITGAV+ITGB1)	VTN	ECM-Receptor	KEGG: hsa04512
XPO1+Epi	XPO1+Epi	MDK	SDC4	0.0052727	0	MDK - SDC4	MK	Secreted Signaling	PMID: 28356350
Endo	Cycling	HLA-DQB1	CD4	0.00526652	0	HLA-DQB1 - CD4	MHC-II	Cell-Cell Contact	KEGG: hsa04514
Fib	Bc	LAMA2	CD44	0.00525178	0	LAMA2 - CD44	LAMININ	ECM-Receptor	KEGG: hsa04512
Cycling	Tc	TNF	TNFRSF1B	0.00524895	0	TNF - TNFRSF1B	TNF	Secreted Signaling	KEGG: hsa04060
Fib	XPO1+Epi	VTN	ITGAV_ITGB1	0.00524598	0	VTN - (ITGAV+ITGB1)	VTN	ECM-Receptor	KEGG: hsa04512
Endo	STMN1+Epi	COL4A2	SDC4	0.005235	0	COL4A2 - SDC4	COLLAGEN	ECM-Receptor	KEGG: hsa04512
Endo	Cycling	FN1	ITGA4_ITGB1	0.00523249	0	FN1 - (ITGA4+ITGB1)	FN1	ECM-Receptor	KEGG: hsa04512
STMN1+Epi	Cycling	FN1	ITGA4_ITGB1	0.00522954	0	FN1 - (ITGA4+ITGB1)	FN1	ECM-Receptor	KEGG: hsa04512
Tc	XPO1+Epi	NAMPT	ITGA5_ITGB1	0.00522418	0	NAMPT - (ITGA5+ITGB1)	VISFATIN	Secreted Signaling	PMID: 28490838
CYP2E1+Epi	XPO1+Epi	SPP1	CD44	0.00520497	0	SPP1 - CD44	SPP1	Secreted Signaling	PMID: 21907263
STMN1+Epi	XPO1+Epi	MDK	ITGA6_ITGB1	0.00520169	0	MDK - (ITGA6+ITGB1)	MK	Secreted Signaling	PMID: 28356350
Endo	Mono/Mac	LAMB1	ITGA9_ITGB1	0.00520125	0	LAMB1 - (ITGA9+ITGB1)	LAMININ	ECM-Receptor	KEGG: hsa04512
Cycling	Fib	VTN	ITGAV_ITGB1	0.00519182	0	VTN - (ITGAV+ITGB1)	VTN	ECM-Receptor	KEGG: hsa04512
CYP2E1+Epi	Mono/Mac	MDK	LRP1	0.0051783	0	MDK - LRP1	MK	Secreted Signaling	PMID: 28356350
Neu	Tc	ICAM1	SPN	0.00516846	0	ICAM1 - SPN	ICAM	Cell-Cell Contact	PMID: 1683685
Mast	Fib	CSF1	CSF1R	0.00516141	0	CSF1 - CSF1R	CSF	Secreted Signaling	KEGG: hsa04060
S100A6+Epi	XPO1+Epi	AGT	AGTR1	0.00515518	0	AGT - AGTR1B	AGT	Secreted Signaling	KEGG: hsa04080
CYP2E1+Epi	XPO1+Epi	SPP1	ITGA5_ITGB1	0.00515221	0	SPP1 - (ITGA5+ITGB1)	SPP1	Secreted Signaling	PMID: 21907263
CYP2E1+Epi	XPO1+Epi	MDK	SDC2	0.00514938	0	MDK - SDC2	MK	Secreted Signaling	PMID: 28356350
Endo	XPO1+Epi	LAMB1	ITGA1_ITGB1	0.00514798	0	LAMB1 - (ITGA1+ITGB1)	LAMININ	ECM-Receptor	KEGG: hsa04512
Tc	Endo	CD96	PVR	0.0051425	0	CD96 - PVR	CD96	Cell-Cell Contact	PMID: 15034010
Cycling	Endo	SPP1	ITGAV_ITGB1	0.00513128	0	SPP1 - (ITGAV+ITGB1)	SPP1	Secreted Signaling	PMID: 21907263
Endo	Cycling	TGFB1	TGFbR1_R2	0.00512951	0.02	TGFB1 - (TGFBR1+TGFBR2)	TGFb	Secreted Signaling	KEGG: hsa04350
Endo	STMN1+Epi	MDK	NCL	0.00511894	0	MDK - NCL	MK	Secreted Signaling	PMID: 28356350
STMN1+Epi	Tc	MDK	ITGA4_ITGB1	0.00510921	0	MDK - (ITGA4+ITGB1)	MK	Secreted Signaling	PMID: 28356350
Fib	Endo	PTN	NCL	0.00508586	0	PTN - NCL	PTN	Secreted Signaling	PMID: 28356350; PMID: 25620911
STMN1+Epi	XPO1+Epi	CD99	CD99L2	0.00508355	0	CD99 - CD99L2	CD99	Cell-Cell Contact	KEGG: hsa04514
CYP2E1+Epi	XPO1+Epi	PRSS3	PARD3	0.00504709	0	PRSS3 - PARD3	PARs	Secreted Signaling	KEGG: hsa04080
Tc	Fib	TGFB1	ACVR1_TGFbR	0.00503168	0	TGFB1 - (ACVR1+TGFBR1)	TGFb	Secreted Signaling	PMID: 29376829
Fib	Fib	LAMA4	CD44	0.00503161	0	LAMA4 - CD44	LAMININ	ECM-Receptor	KEGG: hsa04512
CYP2E1+Epi	Mono/Mac	HLA-DRB1	CD4	0.00502638	0.04	HLA-DRB1 - CD4	MHC-II	Cell-Cell Contact	KEGG: hsa04514
Fib	Endo	VTN	ITGAV_ITGB1	0.00502033	0	VTN - (ITGAV+ITGB1)	VTN	ECM-Receptor	KEGG: hsa04512
XPO1+Epi	STMN1+Epi	FN1	SDC1	0.00500837	0	FN1 - SDC1	FN1	ECM-Receptor	KEGG: hsa04512
Endo	Mast	LGALS9	PTPRC	0.00499953	0.04	LGALS9 - CD45	GALECTIN	Secreted Signaling	PMID: 30120235
Fib	Fib	PTN	SDC2	0.00499572	0	PTN - SDC2	PTN	Secreted Signaling	PMID: 28356350; PMID: 25620911
Endo	XPO1+Epi	FN1	ITGAV_ITGB1	0.00499371	0	FN1 - (ITGAV+ITGB1)	FN1	ECM-Receptor	KEGG: hsa04512
Fib	Fib	LAMC1	CD44	0.0049918	0	LAMC1 - CD44	LAMININ	ECM-Receptor	KEGG: hsa04512
STMN1+Epi	XPO1+Epi	FN1	ITGAV_ITGB1	0.00499089	0	FN1 - (ITGAV+ITGB1)	FN1	ECM-Receptor	KEGG: hsa04512
Fib	XPO1+Epi	LAMB2	ITGA2_ITGB1	0.00498804	0	LAMB2 - (ITGA2+ITGB1)	LAMININ	ECM-Receptor	KEGG: hsa04512
STMN1+Epi	Endo	PRSS3	F2R	0.00498117	0	PRSS3 - F2R	PARs	Secreted Signaling	KEGG: hsa04080
Tc	Mono/Mac	HLA-F	LILRB1	0.00498015	0	HLA-F - LILRB1	MHC-I	Cell-Cell Contact	PMID: 28484462
Fib	Fib	TNFSF12	TNFRSF12A	0.00497469	0	TNFSF12 - TNFRSF12A	TWEAK	Secreted Signaling	KEGG: hsa04060
Endo	Endo	JAG2	NOTCH4	0.00497336	0	JAG2 - NOTCH4	NOTCH	Cell-Cell Contact	PMID: 22353464
Fib	Mono/Mac	C3	ITGAX_ITGB2	0.00496794	0	C3 - (ITGAX+ITGB2)	COMPLEMENT	Secreted Signaling	PMID: 16234578
CYP2E1+Epi	XPO1+Epi	MDK	ITGA6_ITGB1	0.00495652	0	MDK - (ITGA6+ITGB1)	MK	Secreted Signaling	PMID: 28356350
Mast	Fib	TGFB1	ACVR1_TGFbR	0.00493486	0	TGFB1 - (ACVR1+TGFBR1)	TGFb	Secreted Signaling	PMID: 29376829
Fib	S100A6+Epi	MDK	NCL	0.0049308	0	MDK - NCL	MK	Secreted Signaling	PMID: 28356350
Endo	Fib	LAMC1	CD44	0.00492558	0	LAMC1 - CD44	LAMININ	ECM-Receptor	KEGG: hsa04512
CYP2E1+Epi	Mono/Mac	HLA-DRA	CD4	0.00491159	0.02	HLA-DRA - CD4	MHC-II	Cell-Cell Contact	KEGG: hsa04514
CYP2E1+Epi	Bc	FN1	CD44	0.00490076	0	FN1 - CD44	FN1	ECM-Receptor	KEGG: hsa04512
XPO1+Epi	Mast	COL4A5	CD44	0.00487747	0	COL4A5 - CD44	COLLAGEN	ECM-Receptor	KEGG: hsa04512
CYP2E1+Epi	Tc	MDK	ITGA4_ITGB1	0.00486837	0	MDK - (ITGA4+ITGB1)	MK	Secreted Signaling	PMID: 28356350
Bc	Fib	CD46	JAG1	0.00486525	0	CD46 - JAG1	CD46	Cell-Cell Contact	PMID: 23086448
STMN1+Epi	XPO1+Epi	NAMPT	INSR	0.00486412	0	NAMPT - INSR	VISFATIN	Secreted Signaling	PMID: 28490838
Endo	Fib	NAMPT	INSR	0.00486292	0	NAMPT - INSR	VISFATIN	Secreted Signaling	PMID: 28490838
Tc	Endo	TNF	TNFRSF1A	0.004858	0	TNF - TNFRSF1A	TNF	Secreted Signaling	KEGG: hsa04060
STMN1+Epi	Fib	MDK	ITGA4_ITGB1	0.00485754	0	MDK - (ITGA4+ITGB1)	MK	Secreted Signaling	PMID: 28356350
S100A6+Epi	XPO1+Epi	SPP1	ITGAV_ITGB5	0.00484974	0	SPP1 - (ITGAV+ITGB5)	SPP1	Secreted Signaling	PMID: 21907263
CYP2E1+Epi	Cycling	FN1	ITGA4_ITGB1	0.0048423	0	FN1 - (ITGA4+ITGB1)	FN1	ECM-Receptor	KEGG: hsa04512
Endo	Fib	PROS1	AXL	0.00483954	0	PROS1 - AXL	PROS	Secreted Signaling	PMID: 29531161
Fib	Mono/Mac	SPP1	CD44	0.00483114	0	SPP1 - CD44	SPP1	Secreted Signaling	PMID: 21907263
Tc	XPO1+Epi	AREG	EGFR	0.00482697	0	AREG - EGFR	EGF	Secreted Signaling	KEGG: hsa04012
Mono/Mac	Bc	SPP1	ITGA4_ITGB1	0.00481423	0	SPP1 - (ITGA4+ITGB1)	SPP1	Secreted Signaling	PMID: 21907263
Endo	Endo	MDK	NCL	0.00481225	0	MDK - NCL	MK	Secreted Signaling	PMID: 28356350
Mono/Mac	XPO1+Epi	PTPRM	PTPRM	0.00480421	0	PTPRM - PTPRM	PTPRM	Cell-Cell Contact	KEGG: hsa04514
XPO1+Epi	Mono/Mac	PTPRM	PTPRM	0.00480421	0	PTPRM - PTPRM	PTPRM	Cell-Cell Contact	KEGG: hsa04514
Fib	Mono/Mac	HLA-DPA1	CD4	0.00480419	0.01	HLA-DPA1 - CD4	MHC-II	Cell-Cell Contact	KEGG: hsa04514
Fib	Mono/Mac	LAMC3	CD44	0.00480259	0	LAMC3 - CD44	LAMININ	ECM-Receptor	KEGG: hsa04512
S100A6+Epi	Mono/Mac	SPP1	ITGA4_ITGB1	0.00479882	0	SPP1 - (ITGA4+ITGB1)	SPP1	Secreted Signaling	PMID: 21907263
STMN1+Epi	Mast	LAMA4	CD44	0.0047936	0	LAMA4 - CD44	LAMININ	ECM-Receptor	KEGG: hsa04512
Cycling	Fib	NAMPT	INSR	0.00479006	0	NAMPT - INSR	VISFATIN	Secreted Signaling	PMID: 28490838
Mono/Mac	STMN1+Epi	TNFSF12	TNFRSF12A	0.00478898	0	TNFSF12 - TNFRSF12A	TWEAK	Secreted Signaling	KEGG: hsa04060
S100A6+Epi	Tc	HLA-C	CD8A	0.00478633	0	HLA-C - CD8A	MHC-I	Cell-Cell Contact	KEGG: hsa04514
XPO1+Epi	Mono/Mac	HLA-DQB1	CD4	0.00478219	0	HLA-DQB1 - CD4	MHC-II	Cell-Cell Contact	KEGG: hsa04514
Endo	Endo	FN1	ITGAV_ITGB1	0.00477886	0	FN1 - (ITGAV+ITGB1)	FN1	ECM-Receptor	KEGG: hsa04512
STMN1+Epi	Endo	FN1	ITGAV_ITGB1	0.00477616	0	FN1 - (ITGAV+ITGB1)	FN1	ECM-Receptor	KEGG: hsa04512
Fib	Endo	SPP1	ITGA9_ITGB1	0.0047557	0	SPP1 - (ITGA9+ITGB1)	SPP1	Secreted Signaling	PMID: 21907263
Fib	XPO1+Epi	THBS2	CD47	0.00474805	0	THBS2 - CD47	THBS	ECM-Receptor	KEGG: hsa04512
Endo	Fib	HLA-DRB5	CD4	0.00474536	0	HLA-DRB5 - CD4	MHC-II	Cell-Cell Contact	KEGG: hsa04514
XPO1+Epi	Bc	SPP1	ITGA4_ITGB1	0.00473056	0	SPP1 - (ITGA4+ITGB1)	SPP1	Secreted Signaling	PMID: 21907263
Fib	Endo	LAMC3	ITGA9_ITGB1	0.00472759	0	LAMC3 - (ITGA9+ITGB1)	LAMININ	ECM-Receptor	KEGG: hsa04512
Endo	Fib	MDK	SDC2	0.00472694	0	MDK - SDC2	MK	Secreted Signaling	PMID: 28356350
Tc	Fib	TNF	TNFRSF1A	0.00471707	0	TNF - TNFRSF1A	TNF	Secreted Signaling	KEGG: hsa04060
XPO1+Epi	XPO1+Epi	NECTIN3	NECTIN2	0.00471344	0	NECTIN3 - NECTIN2	NECTIN	Cell-Cell Contact	PMID: 23027581
Tc	Neu	TNF	TNFRSF1A	0.00468347	0	TNF - TNFRSF1A	TNF	Secreted Signaling	KEGG: hsa04060
Mono/Mac	Mast	TGFB1	ACVR1B_TGFbR2	0.00466627	0	TGFB1 - (ACVR1B+TGFBR2)	TGFb	Secreted Signaling	PMID: 27449815
Fib	Endo	SEMA4A	NRP1_PLXNA2	0.00466462	0	SEMA4A - (NRP1+PLXNA2)	SEMA4	Cell-Cell Contact	PMID: 27533782
Endo	Mono/Mac	LAMA5	CD44	0.00466402	0	LAMA5 - CD44	LAMININ	ECM-Receptor	KEGG: hsa04512
Endo	XPO1+Epi	CD99	CD99L2	0.00465834	0	CD99 - CD99L2	CD99	Cell-Cell Contact	KEGG: hsa04514
Fib	Fib	LAMA3	ITGA7_ITGB1	0.00465445	0	LAMA3 - (ITGA7+ITGB1)	LAMININ	ECM-Receptor	KEGG: hsa04512
Endo	XPO1+Epi	LAMB1	ITGA2_ITGB1	0.0046482	0	LAMB1 - (ITGA2+ITGB1)	LAMININ	ECM-Receptor	KEGG: hsa04512
Fib	Cycling	SPP1	CD44	0.00464599	0	SPP1 - CD44	SPP1	Secreted Signaling	PMID: 21907263
Mast	Mono/Mac	HLA-DMA	CD4	0.00464572	0	HLA-DMA - CD4	MHC-II	Cell-Cell Contact	KEGG: hsa04514
Cycling	Mono/Mac	CCL3	CCR1	0.00464312	0	CCL3 - CCR1	CCL	Secreted Signaling	KEGG: hsa04060
S100A6+Epi	Mono/Mac	SPP1	ITGAV_ITGB1	0.00463712	0	SPP1 - (ITGAV+ITGB1)	SPP1	Secreted Signaling	PMID: 21907263
CYP2E1+Epi	Fib	MDK	ITGA4_ITGB1	0.00462851	0	MDK - (ITGA4+ITGB1)	MK	Secreted Signaling	PMID: 28356350
Endo	Fib	LAMB2	ITGA7_ITGB1	0.00462554	0	LAMB2 - (ITGA7+ITGB1)	LAMININ	ECM-Receptor	KEGG: hsa04512
Mono/Mac	Tc	CXCL12	CXCR4	0.00462378	0	CXCL12 - CXCR4	CXCL	Secreted Signaling	KEGG: hsa04060
CYP2E1+Epi	XPO1+Epi	FN1	ITGAV_ITGB1	0.00462124	0	FN1 - (ITGAV+ITGB1)	FN1	ECM-Receptor	KEGG: hsa04512
Tc	XPO1+Epi	TGFB1	ACVR1B_TGFbR2	0.00462055	0	TGFB1 - (ACVR1B+TGFBR2)	TGFb	Secreted Signaling	PMID: 27449815
Fib	Cycling	LAMC3	CD44	0.00461853	0	LAMC3 - CD44	LAMININ	ECM-Receptor	KEGG: hsa04512
XPO1+Epi	Mast	LGALS9	CD44	0.00461387	0.03	LGALS9 - CD44	GALECTIN	Secreted Signaling	PMID: 25065622
STMN1+Epi	Mono/Mac	ANXA1	FPR1	0.00460545	0	ANXA1 - FPR1	ANNEXIN	Secreted Signaling	PMID: 23230437
CYP2E1+Epi	XPO1+Epi	SPP1	ITGAV_ITGB5	0.00460302	0	SPP1 - (ITGAV+ITGB5)	SPP1	Secreted Signaling	PMID: 21907263
Endo	Mono/Mac	DLL4	NOTCH2	0.00459929	0	DLL4 - NOTCH2	NOTCH	Cell-Cell Contact	PMID: 22353464
Endo	Endo	LAMA5	ITGA9_ITGB1	0.00459118	0	LAMA5 - (ITGA9+ITGB1)	LAMININ	ECM-Receptor	KEGG: hsa04512
STMN1+Epi	Mono/Mac	CCL15	CCR1	0.00457795	0	CCL15 - CCR1	CCL	Secreted Signaling	KEGG: hsa04060
XPO1+Epi	Tc	NECTIN2	TIGIT	0.00457364	0	NECTIN2 - TIGIT	NECTIN	Cell-Cell Contact	KEGG: hsa04514
Tc	XPO1+Epi	TIGIT	NECTIN2	0.00457364	0	TIGIT - NECTIN2	TIGIT	Cell-Cell Contact	PMID: 1313846; PMID:24987108
Fib	XPO1+Epi	PTN	NCL	0.0045601	0	PTN - NCL	PTN	Secreted Signaling	PMID: 28356350; PMID: 25620911
Endo	STMN1+Epi	COL4A2	SDC1	0.00455833	0	COL4A2 - SDC1	COLLAGEN	ECM-Receptor	KEGG: hsa04512
CYP2E1+Epi	Mono/Mac	SPP1	ITGA4_ITGB1	0.00455468	0	SPP1 - (ITGA4+ITGB1)	SPP1	Secreted Signaling	PMID: 21907263
Cycling	Mono/Mac	IFNG	IFNGR1_IFNGR2	0.00455057	0	IFNG - (IFNGR1+IFNGR2)	IFN-II	Secreted Signaling	KEGG: hsa04060
Fib	XPO1+Epi	CD99	CD99L2	0.00455005	0	CD99 - CD99L2	CD99	Cell-Cell Contact	KEGG: hsa04514
Mast	XPO1+Epi	TGFB1	ACVR1B_TGFbR2	0.00453164	0	TGFB1 - (ACVR1B+TGFBR2)	TGFb	Secreted Signaling	PMID: 27449815
Mono/Mac	Cycling	SPP1	ITGA5_ITGB1	0.0045215	0	SPP1 - (ITGA5+ITGB1)	SPP1	Secreted Signaling	PMID: 21907263
XPO1+Epi	Mono/Mac	LAMC1	ITGA9_ITGB1	0.00451779	0	LAMC1 - (ITGA9+ITGB1)	LAMININ	ECM-Receptor	KEGG: hsa04512
Fib	STMN1+Epi	COL6A1	SDC4	0.00451448	0	COL6A1 - SDC4	COLLAGEN	ECM-Receptor	KEGG: hsa04512
Mono/Mac	XPO1+Epi	HBEGF	EGFR	0.00451237	0	HBEGF - EGFR	EGF	Secreted Signaling	KEGG: hsa04012
Endo	Cycling	LAMA5	CD44	0.00448524	0	LAMA5 - CD44	LAMININ	ECM-Receptor	KEGG: hsa04512
Cycling	Cycling	TNF	TNFRSF1B	0.00447181	0	TNF - TNFRSF1B	TNF	Secreted Signaling	KEGG: hsa04060
XPO1+Epi	XPO1+Epi	LAMC1	ITGA1_ITGB1	0.00447149	0	LAMC1 - (ITGA1+ITGB1)	LAMININ	ECM-Receptor	KEGG: hsa04512
Mast	Fib	NAMPT	INSR	0.00446879	0	NAMPT - INSR	VISFATIN	Secreted Signaling	PMID: 28490838
CYP2E1+Epi	Fib	PRSS3	PARD3	0.00446456	0	PRSS3 - PARD3	PARs	Secreted Signaling	KEGG: hsa04080
Endo	Fib	DLL4	NOTCH2	0.00446298	0	DLL4 - NOTCH2	NOTCH	Cell-Cell Contact	PMID: 22353464
Mono/Mac	Mono/Mac	CCL3L1	CCR1	0.00445706	0	CCL3L1 - CCR1	CCL	Secreted Signaling	KEGG: hsa04060
XPO1+Epi	Endo	ADM	CALCRL	0.00445551	0	ADM - CALCRL	CALCR	Secreted Signaling	KEGG: hsa04080
XPO1+Epi	Cycling	SPP1	ITGA5_ITGB1	0.0044429	0	SPP1 - (ITGA5+ITGB1)	SPP1	Secreted Signaling	PMID: 21907263
XPO1+Epi	XPO1+Epi	PRSS3	PARD3	0.00443622	0	PRSS3 - PARD3	PARs	Secreted Signaling	KEGG: hsa04080
Fib	Fib	LAMA2	ITGA7_ITGB1	0.00442853	0	LAMA2 - (ITGA7+ITGB1)	LAMININ	ECM-Receptor	KEGG: hsa04512
Cycling	Tc	SPP1	ITGA4_ITGB1	0.00442792	0	SPP1 - (ITGA4+ITGB1)	SPP1	Secreted Signaling	PMID: 21907263
Bc	Neu	CD22	PTPRC	0.00442753	0	CD22 - PTPRC	CD22	Cell-Cell Contact	KEGG: hsa04514
Neu	Bc	PTPRC	CD22	0.00442753	0	PTPRC - CD22	CD45	Cell-Cell Contact	PMID: 12115612
CYP2E1+Epi	Endo	FN1	ITGAV_ITGB1	0.00442234	0	FN1 - (ITGAV+ITGB1)	FN1	ECM-Receptor	KEGG: hsa04512
Endo	CYP2E1+Epi	TNFSF12	TNFRSF12A	0.00441913	0	TNFSF12 - TNFRSF12A	TWEAK	Secreted Signaling	KEGG: hsa04060
XPO1+Epi	Neu	APP	CD74	0.0044177	0	APP - CD74	APP	Cell-Cell Contact	PMID: 19849849
Cycling	Mono/Mac	CCL5	CCR1	0.00441747	0	CCL5 - CCR1	CCL	Secreted Signaling	KEGG: hsa04060
Mono/Mac	Fib	SPP1	CD44	0.00441213	0	SPP1 - CD44	SPP1	Secreted Signaling	PMID: 21907263
XPO1+Epi	Tc	ICAM1	SPN	0.0044111	0	ICAM1 - SPN	ICAM	Cell-Cell Contact	PMID: 1683685
Endo	Endo	ANGPTL2	ITGA5_ITGB1	0.00440371	0	ANGPTL2 - (ITGA5+ITGB1)	ANGPTL	Secreted Signaling	PMID: 24478758
XPO1+Epi	Fib	ANGPTL4	CDH11	0.00440366	0	ANGPTL4 - CDH11	ANGPTL	Secreted Signaling	PMID: 30049845
CYP2E1+Epi	Mono/Mac	SPP1	ITGAV_ITGB1	0.00440117	0	SPP1 - (ITGAV+ITGB1)	SPP1	Secreted Signaling	PMID: 21907263
Mono/Mac	Mast	APP	CD74	0.0044007	0	APP - CD74	APP	Cell-Cell Contact	PMID: 19849849
Fib	Mono/Mac	PTN	NCL	0.00439428	0	PTN - NCL	PTN	Secreted Signaling	PMID: 28356350; PMID: 25620911
Bc	Mono/Mac	TGFB1	TGFbR1_R2	0.00439125	0	TGFB1 - (TGFBR1+TGFBR2)	TGFb	Secreted Signaling	KEGG: hsa04350
Fib	XPO1+Epi	LAMA3	ITGA6_ITGB1	0.00437598	0	LAMA3 - (ITGA6+ITGB1)	LAMININ	ECM-Receptor	KEGG: hsa04512
Cycling	Cycling	CLEC2D	KLRB1	0.00437009	0.01	CLEC2D - KLRB1	CLEC	Cell-Cell Contact	PMID: 24223577
Mono/Mac	Mono/Mac	PECAM1	PECAM1	0.0043694	0	PECAM1 - PECAM1	PECAM1	Cell-Cell Contact	KEGG: hsa04514
Fib	XPO1+Epi	ANGPTL4	SDC2	0.00436528	0	ANGPTL4 - SDC2	ANGPTL	Secreted Signaling	PMID: 29017031
Endo	XPO1+Epi	LAMB2	ITGA6_ITGB1	0.00434879	0	LAMB2 - (ITGA6+ITGB1)	LAMININ	ECM-Receptor	KEGG: hsa04512
Fib	XPO1+Epi	MDK	SDC4	0.00434877	0	MDK - SDC4	MK	Secreted Signaling	PMID: 28356350
Endo	Endo	JAM2	JAM3	0.00433678	0	JAM2 - JAM3	JAM	Cell-Cell Contact	PMC1237098; PMID: 11590146
Endo	Endo	JAM3	JAM2	0.00433678	0	JAM3 - JAM2	JAM	Cell-Cell Contact	KEGG: hsa04514
XPO1+Epi	Fib	SPP1	CD44	0.00433542	0.02	SPP1 - CD44	SPP1	Secreted Signaling	PMID: 21907263
Fib	Mast	LAMA4	ITGA9_ITGB1	0.00432917	0	LAMA4 - (ITGA9+ITGB1)	LAMININ	ECM-Receptor	KEGG: hsa04512
Endo	Endo	JAG1	NOTCH1	0.00431904	0	JAG1 - NOTCH1	NOTCH	Cell-Cell Contact	PMID: 22353464
Fib	Mono/Mac	LAMA5	CD44	0.00431849	0	LAMA5 - CD44	LAMININ	ECM-Receptor	KEGG: hsa04512
Endo	XPO1+Epi	MDK	NCL	0.00431465	0	MDK - NCL	MK	Secreted Signaling	PMID: 28356350
Fib	Fib	JAM3	JAM3	0.00430942	0	JAM3 - JAM3	JAM	Cell-Cell Contact	KEGG: hsa04514
Mono/Mac	Bc	ITGB2	ICAM2	0.00429956	0	ITGB2 - ICAM2	ITGB2	Cell-Cell Contact	KEGG: hsa04514
Fib	Mast	LAMC1	ITGA9_ITGB1	0.0042949	0	LAMC1 - (ITGA9+ITGB1)	LAMININ	ECM-Receptor	KEGG: hsa04512
Fib	Bc	PTN	NCL	0.00427794	0	PTN - NCL	PTN	Secreted Signaling	PMID: 28356350; PMID: 25620911
Mono/Mac	Endo	SPP1	ITGAV_ITGB5	0.00427473	0	SPP1 - (ITGAV+ITGB5)	SPP1	Secreted Signaling	PMID: 21907263
Cycling	STMN1+Epi	TNFSF12	TNFRSF12A	0.00426041	0	TNFSF12 - TNFRSF12A	TWEAK	Secreted Signaling	KEGG: hsa04060
Endo	Endo	ITGA9_ITGB1	VCAM1	0.00425186	0	VCAM1 - (ITGA9+ITGB1)	VCAM	Cell-Cell Contact	KEGG: hsa04514
Fib	Endo	LAMA5	ITGA9_ITGB1	0.00425102	0	LAMA5 - (ITGA9+ITGB1)	LAMININ	ECM-Receptor	KEGG: hsa04512
XPO1+Epi	Bc	MDK	ITGA4_ITGB1	0.00425038	0	MDK - (ITGA4+ITGB1)	MK	Secreted Signaling	PMID: 28356350
Endo	Mono/Mac	HLA-DQA1	CD4	0.00425024	0	HLA-DQA1 - CD4	MHC-II	Cell-Cell Contact	KEGG: hsa04514
Mono/Mac	Fib	HLA-DMA	CD4	0.0042455	0	HLA-DMA - CD4	MHC-II	Cell-Cell Contact	KEGG: hsa04514
Tc	Endo	IFNG	IFNGR1_IFNGR2	0.00424056	0	IFNG - (IFNGR1+IFNGR2)	IFN-II	Secreted Signaling	KEGG: hsa04060
Endo	Cycling	MDK	ITGA4_ITGB1	0.00423896	0	MDK - (ITGA4+ITGB1)	MK	Secreted Signaling	PMID: 28356350
Endo	Mast	LAMC1	ITGA9_ITGB1	0.00423788	0	LAMC1 - (ITGA9+ITGB1)	LAMININ	ECM-Receptor	KEGG: hsa04512
S100A6+Epi	Tc	HLA-B	CD8B	0.00423463	0	HLA-B - CD8B	MHC-I	Cell-Cell Contact	KEGG: hsa04514
XPO1+Epi	Mono/Mac	PROS1	AXL	0.00422047	0	PROS1 - AXL	PROS	Secreted Signaling	PMID: 29531161
Endo	S100A6+Epi	TNFSF12	TNFRSF12A	0.00421792	0	TNFSF12 - TNFRSF12A	TWEAK	Secreted Signaling	KEGG: hsa04060
STMN1+Epi	XPO1+Epi	MDK	SDC1	0.00421277	0	MDK - SDC1	MK	Secreted Signaling	PMID: 28356350
Cycling	Fib	SPP1	ITGA4_ITGB1	0.00420967	0	SPP1 - (ITGA4+ITGB1)	SPP1	Secreted Signaling	PMID: 21907263
XPO1+Epi	Endo	EFNA1	EPHA2	0.00420596	0	EFNA1 - EPHA2	EPHA	Cell-Cell Contact	PMID: 15114347
Cycling	Bc	ITGB2	ICAM2	0.00420544	0	ITGB2 - ICAM2	ITGB2	Cell-Cell Contact	KEGG: hsa04514
Cycling	Fib	TGFB1	ACVR1_TGFbR	0.00420171	0	TGFB1 - (ACVR1+TGFBR1)	TGFb	Secreted Signaling	PMID: 29376829
XPO1+Epi	Endo	SPP1	ITGAV_ITGB5	0.00420039	0	SPP1 - (ITGAV+ITGB5)	SPP1	Secreted Signaling	PMID: 21907263
XPO1+Epi	XPO1+Epi	ANGPTL4	SDC1	0.00419341	0	ANGPTL4 - SDC1	ANGPTL	Secreted Signaling	PMID: 29017031
Mono/Mac	Mono/Mac	HLA-DOA	CD4	0.00419278	0	HLA-DOA - CD4	MHC-II	Cell-Cell Contact	KEGG: hsa04514
STMN1+Epi	Fib	CD46	JAG1	0.00418147	0	CD46 - JAG1	CD46	Cell-Cell Contact	PMID: 23086448
Fib	Mono/Mac	TGFB1	TGFbR1_R2	0.00417687	0	TGFB1 - (TGFBR1+TGFBR2)	TGFb	Secreted Signaling	KEGG: hsa04350
Fib	XPO1+Epi	LAMA4	ITGAV_ITGB8	0.00416795	0	LAMA4 - (ITGAV+ITGB8)	LAMININ	ECM-Receptor	KEGG: hsa04512
Fib	XPO1+Epi	LAMA2	ITGA6_ITGB1	0.00416352	0	LAMA2 - (ITGA6+ITGB1)	LAMININ	ECM-Receptor	KEGG: hsa04512
Fib	Cycling	ANGPT2	ITGA5_ITGB1	0.00416322	0	ANGPT2 - (ITGA5+ITGB1)	ANGPT	Secreted Signaling	PMID: 20651738; PMID: 25635707
XPO1+Epi	Fib	NAMPT	INSR	0.00415867	0	NAMPT - INSR	VISFATIN	Secreted Signaling	PMID: 28490838
Endo	Mono/Mac	MDK	NCL	0.00415773	0	MDK - NCL	MK	Secreted Signaling	PMID: 28356350
Fib	Cycling	LAMA5	CD44	0.00415291	0	LAMA5 - CD44	LAMININ	ECM-Receptor	KEGG: hsa04512
Fib	XPO1+Epi	THBS1	SDC4	0.004152	0	THBS1 - SDC4	THBS	ECM-Receptor	KEGG: hsa04512
Endo	Tc	F11R	ITGAL_ITGB2	0.00413917	0	JAM1 - (ITGAL+ITGB2)	JAM	Cell-Cell Contact	PMID: 11812992
Cycling	XPO1+Epi	CD99	CD99L2	0.00413804	0	CD99 - CD99L2	CD99	Cell-Cell Contact	KEGG: hsa04514
Fib	XPO1+Epi	LAMC1	ITGAV_ITGB8	0.00413495	0	LAMC1 - (ITGAV+ITGB8)	LAMININ	ECM-Receptor	KEGG: hsa04512
Fib	Fib	THBS2	ITGA3_ITGB1	0.0041326	0	THBS2 - (ITGA3+ITGB1)	THBS	ECM-Receptor	KEGG: hsa04512
Endo	Tc	FN1	ITGA4_ITGB1	0.0041236	0	FN1 - (ITGA4+ITGB1)	FN1	ECM-Receptor	KEGG: hsa04512
STMN1+Epi	Tc	FN1	ITGA4_ITGB1	0.00412127	0	FN1 - (ITGA4+ITGB1)	FN1	ECM-Receptor	KEGG: hsa04512
Fib	Mono/Mac	HLA-DPB1	CD4	0.00410987	0.01	HLA-DPB1 - CD4	MHC-II	Cell-Cell Contact	KEGG: hsa04514
XPO1+Epi	XPO1+Epi	MPZL1	MPZL1	0.00409042	0	MPZL1 - MPZL1	MPZ	Cell-Cell Contact	KEGG: hsa04514
Endo	Endo	EFNB1	EPHA4	0.00408394	0	EFNB1 - EPHA4	EPHB	Cell-Cell Contact	PMID: 15114347
Endo	XPO1+Epi	LAMC1	ITGAV_ITGB8	0.00408005	0	LAMC1 - (ITGAV+ITGB8)	LAMININ	ECM-Receptor	KEGG: hsa04512
Fib	Fib	LAMB1	CD44	0.0040682	0	LAMB1 - CD44	LAMININ	ECM-Receptor	KEGG: hsa04512
S100A6+Epi	Tc	HLA-A	CD8B	0.00406222	0	HLA-A - CD8B	MHC-I	Cell-Cell Contact	KEGG: hsa04514
Fib	Cycling	JAM3	ITGAM_ITGB2	0.00405643	0	JAM3 - (ITGAM+ITGB2)	JAM	Cell-Cell Contact	KEGG: hsa04514; PMID: 16118203, PMC2194005
Fib	Fib	LAMA3	ITGA3_ITGB1	0.00405549	0	LAMA3 - (ITGA3+ITGB1)	LAMININ	ECM-Receptor	KEGG: hsa04512
Endo	Cycling	HLA-DMA	CD4	0.00404943	0	HLA-DMA - CD4	MHC-II	Cell-Cell Contact	KEGG: hsa04514
Endo	Bc	MDK	NCL	0.00404761	0	MDK - NCL	MK	Secreted Signaling	PMID: 28356350
Bc	Fib	HLA-DQB1	CD4	0.00404761	0.01	HLA-DQB1 - CD4	MHC-II	Cell-Cell Contact	KEGG: hsa04514
Neu	Cycling	ICAM1	SPN	0.00403961	0	ICAM1 - SPN	ICAM	Cell-Cell Contact	PMID: 1683685
XPO1+Epi	XPO1+Epi	LAMC1	ITGA2_ITGB1	0.00403712	0	LAMC1 - (ITGA2+ITGB1)	LAMININ	ECM-Receptor	KEGG: hsa04512
Endo	Fib	LAMB2	ITGA3_ITGB1	0.00403028	0	LAMB2 - (ITGA3+ITGB1)	LAMININ	ECM-Receptor	KEGG: hsa04512
Fib	Fib	COL6A3	CD44	0.00402693	0	COL6A3 - CD44	COLLAGEN	ECM-Receptor	KEGG: hsa04512
XPO1+Epi	Mono/Mac	HLA-DRB5	CD4	0.00401868	0	HLA-DRB5 - CD4	MHC-II	Cell-Cell Contact	KEGG: hsa04514
CYP2E1+Epi	XPO1+Epi	MDK	SDC1	0.00401402	0	MDK - SDC1	MK	Secreted Signaling	PMID: 28356350
CYP2E1+Epi	Cycling	C3	ITGAM_ITGB2	0.00399606	0	C3 - (ITGAM+ITGB2)	COMPLEMENT	Secreted Signaling	PMID: 16234578
Fib	CYP2E1+Epi	PTN	NCL	0.00399169	0	PTN - NCL	PTN	Secreted Signaling	PMID: 28356350; PMID: 25620911
S100A6+Epi	Mono/Mac	SPP1	ITGA9_ITGB1	0.0039788	0	SPP1 - (ITGA9+ITGB1)	SPP1	Secreted Signaling	PMID: 21907263
STMN1+Epi	Tc	HLA-B	CD8B	0.00397509	0	HLA-B - CD8B	MHC-I	Cell-Cell Contact	KEGG: hsa04514
XPO1+Epi	Bc	CXCL12	CXCR4	0.00394372	0	CXCL12 - CXCR4	CXCL	Secreted Signaling	KEGG: hsa04060
Fib	Bc	THBS2	CD47	0.00394252	0	THBS2 - CD47	THBS	ECM-Receptor	KEGG: hsa04512
XPO1+Epi	XPO1+Epi	APP	CD74	0.00393081	0	APP - CD74	APP	Cell-Cell Contact	PMID: 19849849
Fib	STMN1+Epi	COL6A1	SDC1	0.00393058	0	COL6A1 - SDC1	COLLAGEN	ECM-Receptor	KEGG: hsa04512
Endo	Fib	TNFSF12	TNFRSF12A	0.00392554	0	TNFSF12 - TNFRSF12A	TWEAK	Secreted Signaling	KEGG: hsa04060
XPO1+Epi	Fib	PRSS3	PARD3	0.00392392	0	PRSS3 - PARD3	PARs	Secreted Signaling	KEGG: hsa04080
Cycling	Neu	LGALS9	CD44	0.00392254	0.03	LGALS9 - CD44	GALECTIN	Secreted Signaling	PMID: 25065622
Endo	Fib	FN1	ITGA4_ITGB1	0.0039203	0	FN1 - (ITGA4+ITGB1)	FN1	ECM-Receptor	KEGG: hsa04512
Fib	Bc	SPP1	CD44	0.0039187	0	SPP1 - CD44	SPP1	Secreted Signaling	PMID: 21907263
STMN1+Epi	Fib	FN1	ITGA4_ITGB1	0.00391808	0	FN1 - (ITGA4+ITGB1)	FN1	ECM-Receptor	KEGG: hsa04512
Tc	XPO1+Epi	TNF	TNFRSF1A	0.00391389	0	TNF - TNFRSF1A	TNF	Secreted Signaling	KEGG: hsa04060
Tc	XPO1+Epi	CD99	CD99L2	0.00391196	0	CD99 - CD99L2	CD99	Cell-Cell Contact	KEGG: hsa04514
Fib	Bc	LAMC3	CD44	0.00389552	0	LAMC3 - CD44	LAMININ	ECM-Receptor	KEGG: hsa04512
Endo	Fib	FN1	ITGA3_ITGB1	0.00389079	0	FN1 - (ITGA3+ITGB1)	FN1	ECM-Receptor	KEGG: hsa04512
STMN1+Epi	Fib	FN1	ITGA3_ITGB1	0.0038886	0	FN1 - (ITGA3+ITGB1)	FN1	ECM-Receptor	KEGG: hsa04512
XPO1+Epi	Fib	COL4A5	ITGA1_ITGB1	0.00388856	0	COL4A5 - (ITGA1+ITGB1)	COLLAGEN	ECM-Receptor	KEGG: hsa04512
XPO1+Epi	XPO1+Epi	ANGPTL4	ITGA5_ITGB1	0.0038871	0	ANGPTL4 - (ITGA5+ITGB1)	ANGPTL	Secreted Signaling	PMID: 30049845
Mono/Mac	Mast	SPP1	ITGAV_ITGB1	0.00388467	0	SPP1 - (ITGAV+ITGB1)	SPP1	Secreted Signaling	PMID: 21907263
Cycling	Fib	SPP1	ITGA9_ITGB1	0.00387784	0	SPP1 - (ITGA9+ITGB1)	SPP1	Secreted Signaling	PMID: 21907263
STMN1+Epi	Fib	EFNA1	EPHA3	0.00387491	0	EFNA1 - EPHA3	EPHA	Cell-Cell Contact	PMID: 15114347
Cycling	Neu	SPP1	CD44	0.00387221	0.01	SPP1 - CD44	SPP1	Secreted Signaling	PMID: 21907263
Fib	Cycling	SPP1	ITGA4_ITGB1	0.00387191	0	SPP1 - (ITGA4+ITGB1)	SPP1	Secreted Signaling	PMID: 21907263
CYP2E1+Epi	Fib	EFNA1	EPHA3	0.00387093	0	EFNA1 - EPHA3	EPHA	Cell-Cell Contact	PMID: 15114347
STMN1+Epi	Endo	LAMA4	ITGA6_ITGB1	0.00386928	0	LAMA4 - (ITGA6+ITGB1)	LAMININ	ECM-Receptor	KEGG: hsa04512
Bc	Fib	HLA-DQA1	CD4	0.00386924	0	HLA-DQA1 - CD4	MHC-II	Cell-Cell Contact	KEGG: hsa04514
Mast	Mono/Mac	SEMA4D	CD72	0.00386268	0	SEMA4D - CD72	SEMA4	Cell-Cell Contact	PMID: 22325954
Fib	Fib	LAMA2	ITGA3_ITGB1	0.00385853	0	LAMA2 - (ITGA3+ITGB1)	LAMININ	ECM-Receptor	KEGG: hsa04512
Cycling	XPO1+Epi	TGFB1	ACVR1B_TGFbR2	0.00385835	0	TGFB1 - (ACVR1B+TGFBR2)	TGFb	Secreted Signaling	PMID: 27449815
Tc	Fib	IFNG	IFNGR1_IFNGR2	0.00384505	0	IFNG - (IFNGR1+IFNGR2)	IFN-II	Secreted Signaling	KEGG: hsa04060
Fib	Endo	CD46	JAG1	0.00384339	0	CD46 - JAG1	CD46	Cell-Cell Contact	PMID: 23086448
XPO1+Epi	Cycling	GDF15	TGFBR2	0.00383715	0	GDF15 - TGFBR2	GDF	Secreted Signaling	KEGG: hsa04350
Mono/Mac	Mono/Mac	SPP1	ITGAV_ITGB5	0.00383471	0	SPP1 - (ITGAV+ITGB5)	SPP1	Secreted Signaling	PMID: 21907263
XPO1+Epi	Mono/Mac	GDF15	TGFBR2	0.00383414	0	GDF15 - TGFBR2	GDF	Secreted Signaling	KEGG: hsa04350
Bc	XPO1+Epi	NAMPT	ITGA5_ITGB1	0.00383062	0	NAMPT - (ITGA5+ITGB1)	VISFATIN	Secreted Signaling	PMID: 28490838
STMN1+Epi	Fib	LAMA4	ITGA1_ITGB1	0.00382163	0	LAMA4 - (ITGA1+ITGB1)	LAMININ	ECM-Receptor	KEGG: hsa04512
XPO1+Epi	Tc	NECTIN3	TIGIT	0.00381872	0	NECTIN3 - TIGIT	NECTIN	Cell-Cell Contact	KEGG: hsa04514; PMID: 1313846
XPO1+Epi	Mast	SPP1	ITGAV_ITGB1	0.00381709	0	SPP1 - (ITGAV+ITGB1)	SPP1	Secreted Signaling	PMID: 21907263
CYP2E1+Epi	Tc	FN1	ITGA4_ITGB1	0.00381578	0	FN1 - (ITGA4+ITGB1)	FN1	ECM-Receptor	KEGG: hsa04512
Mast	Tc	CD22	PTPRC	0.00379699	0	CD22 - PTPRC	CD22	Cell-Cell Contact	KEGG: hsa04514
Tc	Mast	PTPRC	CD22	0.00379699	0	PTPRC - CD22	CD45	Cell-Cell Contact	PMID: 12115612
Mono/Mac	Mast	SPP1	ITGA9_ITGB1	0.00379585	0	SPP1 - (ITGA9+ITGB1)	SPP1	Secreted Signaling	PMID: 21907263
Endo	Bc	LAMA5	CD44	0.00378302	0	LAMA5 - CD44	LAMININ	ECM-Receptor	KEGG: hsa04512
Endo	CYP2E1+Epi	MDK	NCL	0.00377672	0	MDK - NCL	MK	Secreted Signaling	PMID: 28356350
CYP2E1+Epi	Mono/Mac	SPP1	ITGA9_ITGB1	0.00377622	0	SPP1 - (ITGA9+ITGB1)	SPP1	Secreted Signaling	PMID: 21907263
Bc	Cycling	CD22	PTPRC	0.00376835	0	CD22 - PTPRC	CD22	Cell-Cell Contact	KEGG: hsa04514
Cycling	Bc	PTPRC	CD22	0.00376835	0	PTPRC - CD22	CD45	Cell-Cell Contact	PMID: 12115612
Cycling	Fib	SPP1	ITGAV_ITGB5	0.00376801	0	SPP1 - (ITGAV+ITGB5)	SPP1	Secreted Signaling	PMID: 21907263
XPO1+Epi	Mono/Mac	SPP1	ITGAV_ITGB5	0.003768	0	SPP1 - (ITGAV+ITGB5)	SPP1	Secreted Signaling	PMID: 21907263
Fib	Fib	LAMA3	ITGA9_ITGB1	0.0037641	0	LAMA3 - (ITGA9+ITGB1)	LAMININ	ECM-Receptor	KEGG: hsa04512
S100A6+Epi	Cycling	SPP1	ITGAV_ITGB1	0.0037614	0	SPP1 - (ITGAV+ITGB1)	SPP1	Secreted Signaling	PMID: 21907263
Fib	Neu	LAMA3	CD44	0.00375864	0	LAMA3 - CD44	LAMININ	ECM-Receptor	KEGG: hsa04512
Mono/Mac	Tc	CLEC2D	KLRB1	0.00375745	0	CLEC2D - KLRB1	CLEC	Cell-Cell Contact	PMID: 24223577
Mono/Mac	Cycling	ALCAM	CD6	0.00374219	0	ALCAM - CD6	ALCAM	Cell-Cell Contact	KEGG: hsa04514
Cycling	Mono/Mac	CD6	ALCAM	0.00374219	0	CD6 - ALCAM	CD6	Cell-Cell Contact	PMID: 23602662
Endo	Fib	LAMB2	ITGA9_ITGB1	0.00374069	0	LAMB2 - (ITGA9+ITGB1)	LAMININ	ECM-Receptor	KEGG: hsa04512
Endo	Cycling	NECTIN2	TIGIT	0.00373723	0	NECTIN2 - TIGIT	NECTIN	Cell-Cell Contact	KEGG: hsa04514
Cycling	Endo	TIGIT	NECTIN2	0.00373723	0	TIGIT - NECTIN2	TIGIT	Cell-Cell Contact	PMID: 1313846; PMID:24987108
Endo	Neu	LAMB2	CD44	0.00373527	0	LAMB2 - CD44	LAMININ	ECM-Receptor	KEGG: hsa04512
Fib	XPO1+Epi	PTN	SDC2	0.00373417	0	PTN - SDC2	PTN	Secreted Signaling	PMID: 28356350; PMID: 25620911
XPO1+Epi	Mast	SPP1	ITGA9_ITGB1	0.00372981	0	SPP1 - (ITGA9+ITGB1)	SPP1	Secreted Signaling	PMID: 21907263
Endo	Mast	JAM2	ITGAV_ITGB1	0.00371822	0	JAM2 - (ITGAV+ITGB1)	JAM	Cell-Cell Contact	KEGG: hsa04514
Mast	XPO1+Epi	TNFSF12	TNFRSF12A	0.00371042	0	TNFSF12 - TNFRSF12A	TWEAK	Secreted Signaling	KEGG: hsa04060
Fib	Endo	NECTIN3	NECTIN2	0.00370418	0	NECTIN3 - NECTIN2	NECTIN	Cell-Cell Contact	PMID: 23027581
Fib	Fib	LAMB2	CD44	0.00369848	0	LAMB2 - CD44	LAMININ	ECM-Receptor	KEGG: hsa04512
Fib	XPO1+Epi	SPP1	ITGAV_ITGB1	0.00369499	0	SPP1 - (ITGAV+ITGB1)	SPP1	Secreted Signaling	PMID: 21907263
Fib	Fib	VTN	ITGAV_ITGB5	0.00368643	0	VTN - (ITGAV+ITGB5)	VTN	ECM-Receptor	KEGG: hsa04512
Endo	Neu	LGALS9	CD44	0.00364098	0	LGALS9 - CD44	GALECTIN	Secreted Signaling	PMID: 25065622
Cycling	Mono/Mac	C3	C3AR1	0.00363753	0	C3 - C3AR1	COMPLEMENT	Secreted Signaling	KEGG: hsa04080
Tc	XPO1+Epi	IFNG	IFNGR1_IFNGR2	0.00363422	0	IFNG - (IFNGR1+IFNGR2)	IFN-II	Secreted Signaling	KEGG: hsa04060
Tc	XPO1+Epi	TNFSF12	TNFRSF12A	0.00362986	0	TNFSF12 - TNFRSF12A	TWEAK	Secreted Signaling	KEGG: hsa04060
CYP2E1+Epi	Fib	FN1	ITGA4_ITGB1	0.0036276	0	FN1 - (ITGA4+ITGB1)	FN1	ECM-Receptor	KEGG: hsa04512
Fib	Fib	TGFB1	ACVR1_TGFbR	0.00361479	0	TGFB1 - (ACVR1+TGFBR1)	TGFb	Secreted Signaling	PMID: 29376829
Fib	XPO1+Epi	THBS2	SDC1	0.00361089	0	THBS2 - SDC1	THBS	ECM-Receptor	KEGG: hsa04512
Endo	Endo	VEGFC	FLT4	0.00360705	0	VEGFC - VEGFR3	VEGF	Secreted Signaling	KEGG: hsa04370; PMID: 16633338
Endo	Neu	FN1	CD44	0.00360596	0	FN1 - CD44	FN1	ECM-Receptor	KEGG: hsa04512
STMN1+Epi	Neu	FN1	CD44	0.00360392	0	FN1 - CD44	FN1	ECM-Receptor	KEGG: hsa04512
CYP2E1+Epi	Fib	FN1	ITGA3_ITGB1	0.00360029	0	FN1 - (ITGA3+ITGB1)	FN1	ECM-Receptor	KEGG: hsa04512
Mono/Mac	Endo	TNF	TNFRSF1A	0.00359521	0	TNF - TNFRSF1A	TNF	Secreted Signaling	KEGG: hsa04060
Mono/Mac	Mast	SPP1	ITGA5_ITGB1	0.00358187	0	SPP1 - (ITGA5+ITGB1)	SPP1	Secreted Signaling	PMID: 21907263
Fib	Fib	LAMA2	ITGA9_ITGB1	0.00358124	0	LAMA2 - (ITGA9+ITGB1)	LAMININ	ECM-Receptor	KEGG: hsa04512
Cycling	Mono/Mac	ICAM1	ITGAM_ITGB2	0.00357831	0	ICAM1 - (ITGAM+ITGB2)	ICAM	Cell-Cell Contact	KEGG: hsa04514
Fib	Neu	LAMA2	CD44	0.00357605	0	LAMA2 - CD44	LAMININ	ECM-Receptor	KEGG: hsa04512
S100A6+Epi	Tc	HLA-C	CD8B	0.00357499	0	HLA-C - CD8B	MHC-I	Cell-Cell Contact	KEGG: hsa04514
Fib	Fib	ANGPTL4	CDH11	0.00357294	0	ANGPTL4 - CDH11	ANGPTL	Secreted Signaling	PMID: 30049845
CYP2E1+Epi	Cycling	SPP1	ITGAV_ITGB1	0.00356985	0	SPP1 - (ITGAV+ITGB1)	SPP1	Secreted Signaling	PMID: 21907263
Mono/Mac	CYP2E1+Epi	APP	CD74	0.00356922	0	APP - CD74	APP	Cell-Cell Contact	PMID: 19849849
Endo	Fib	VTN	ITGAV_ITGB1	0.003564	0	VTN - (ITGAV+ITGB1)	VTN	ECM-Receptor	KEGG: hsa04512
Endo	Mono/Mac	THY1	ITGAM_ITGB2	0.0035533	0	THY1 - (ITGAM+ITGB2)	THY1	Cell-Cell Contact	PMID: 15850796
Endo	Mono/Mac	MDK	LRP1	0.0035529	0	MDK - LRP1	MK	Secreted Signaling	PMID: 28356350
Bc	XPO1+Epi	VTN	ITGAV_ITGB1	0.00355262	0	VTN - (ITGAV+ITGB1)	VTN	ECM-Receptor	KEGG: hsa04512
Fib	Fib	JAG1	NOTCH1	0.00354197	0	JAG1 - NOTCH1	NOTCH	Cell-Cell Contact	PMID: 22353464
Endo	Mast	TGFB1	ACVR1B_TGFbR2	0.00353741	0	TGFB1 - (ACVR1B+TGFBR2)	TGFb	Secreted Signaling	PMID: 27449815
Fib	Endo	SPP1	ITGAV_ITGB1	0.00353582	0	SPP1 - (ITGAV+ITGB1)	SPP1	Secreted Signaling	PMID: 21907263
Endo	XPO1+Epi	MDK	SDC2	0.00353302	0	MDK - SDC2	MK	Secreted Signaling	PMID: 28356350
XPO1+Epi	Mast	SPP1	ITGA5_ITGB1	0.00351954	0	SPP1 - (ITGA5+ITGB1)	SPP1	Secreted Signaling	PMID: 21907263
XPO1+Epi	Tc	F11R	ITGAL_ITGB2	0.00351158	0	JAM1 - (ITGAL+ITGB2)	JAM	Cell-Cell Contact	PMID: 11812992
Endo	Mono/Mac	JAM3	ITGAM_ITGB2	0.00350941	0	JAM3 - (ITGAM+ITGB2)	JAM	Cell-Cell Contact	KEGG: hsa04514; PMID: 16118203, PMC2194005
Mono/Mac	Fib	GAS6	AXL	0.00350611	0	GAS6 - AXL	GAS	Secreted Signaling	PMID: 27801848
Fib	Bc	MDK	ITGA4_ITGB1	0.00350496	0	MDK - (ITGA4+ITGB1)	MK	Secreted Signaling	PMID: 28356350
Fib	Bc	LAMA5	CD44	0.00350253	0	LAMA5 - CD44	LAMININ	ECM-Receptor	KEGG: hsa04512
Fib	Mast	LAMB1	ITGA9_ITGB1	0.00349979	0	LAMB1 - (ITGA9+ITGB1)	LAMININ	ECM-Receptor	KEGG: hsa04512
Mono/Mac	Fib	TNF	TNFRSF1A	0.00349078	0	TNF - TNFRSF1A	TNF	Secreted Signaling	KEGG: hsa04060
XPO1+Epi	Cycling	CXCL12	CXCR4	0.00348542	0	CXCL12 - CXCR4	CXCL	Secreted Signaling	KEGG: hsa04060
Endo	Neu	EFNB1	EPHB1	0.00348493	0	EFNB1 - EPHB1	EPHB	Cell-Cell Contact	PMID: 15114347
STMN1+Epi	XPO1+Epi	MDK	LRP1	0.00348215	0	MDK - LRP1	MK	Secreted Signaling	PMID: 28356350
Cycling	Fib	HLA-DQB1	CD4	0.0034701	0	HLA-DQB1 - CD4	MHC-II	Cell-Cell Contact	KEGG: hsa04514
Mono/Mac	Neu	TNF	TNFRSF1A	0.00346589	0	TNF - TNFRSF1A	TNF	Secreted Signaling	KEGG: hsa04060
Fib	Mast	COL6A3	ITGA9_ITGB1	0.00346426	0	COL6A3 - (ITGA9+ITGB1)	COLLAGEN	ECM-Receptor	KEGG: hsa04512
[truncated: 970 more rows]

## Sheet: Table S4
Table S4 The overall survival-associated tumor purity-related genes in hepatocellular carcinoma
Gene	Univariate Cox regression analysis					LASSO Cox regression model analysis		Multivariate Cox regression and stepwise regression analysis
	Coeffient	HR	95%CI for HR	P value		Coeffient		Beta	HR	95%CI for HR	P value
ACBD3	0.406941	1.50222	1.051136-2.146869	0.025502		0
ALG6	-0.450342	0.63741	0.469031-0.866236	0.00400848		-0.346723		-0.603583	0.546849	0.367776-0.813113	0.00286256
ATP5MF	-0.538801	0.583447	0.354536-0.96016	0.0340124		-0.58954		-1.01002	0.364211	0.188374-0.704183	0.00267716
BTBD3	0.252489	1.28723	1.002073-1.653523	0.0481356		0
CBX1	0.370973	1.44914	1.035323-2.028371	0.0305951		0
CCT3	0.374805	1.45471	1.001658-2.112673	0.0489915		0
CDK5	-0.352616	0.702847	0.501344-0.985339	0.0407911		0
CENPF	0.34638	1.41394	1.025641-1.949247	0.0344711		0
CLDN15	-0.335375	0.71507	0.583361-0.876517	0.00124271		-0.0926799
CLN3	-0.326726	0.721282	0.539066-0.96509	0.0278683		-0.0519551
CNIH4	0.442789	1.55704	1.163624-2.083477	0.00288489		0.231595		0.545802	1.72599	1.24019-2.402091	0.00121048
CYP4F12	-0.277123	0.757961	0.585506-0.981212	0.0353814		0
DESI2	0.394776	1.48405	1.121896-1.963113	0.00567852		0.0207504
DPF2	0.507934	1.66185	1.06544-2.59213	0.0251276		0.0967667
DUSP12	0.372156	1.45086	1.009174-2.085857	0.0445086		0
ESM1	0.326873	1.38663	1.036483-1.855053	0.0277165		0.147453		0.334902	1.3978	1.006178-1.941858	0.0458593
FADS2	0.228341	1.25651	1.043707-1.512711	0.0158738		0.0866848
FAM189B	0.413378	1.51192	1.021792-2.23714	0.0386586		0
FANCI	0.297402	1.34636	1.037193-1.747676	0.0254622		0
GGPS1	0.443842	1.55868	1.106142-2.196372	0.011198		0.0208271
GINS1	0.204537	1.22696	1.017441-1.479617	0.0322781		0
HEY1	0.400696	1.49286	1.248471-1.785097	1.11841e-05		0.219634		0.275701	1.31745	1.044615-1.661554	0.0198786
ILF3	0.357602	1.4299	1.030487-1.984113	0.032383		0
KIF14	0.319631	1.37662	1.017297-1.862862	0.0383512		0
LANCL1	-0.49744	0.608085	0.381221-0.969956	0.0367974		-0.179904		-0.581196	0.559229	0.300224-1.041681	0.0670565
METTL7A	-0.423621	0.654672	0.495499-0.864976	0.00287744		0
MRPL9	0.373952	1.45347	1.012543-2.086399	0.0426063		0
MSTO1	0.370923	1.44907	1.052357-1.995339	0.0230481		0
NECAB3	-0.424241	0.654266	0.49182-0.870368	0.00357487		-0.000703428
ORMDL2	-0.363386	0.695318	0.485387-0.996044	0.0475266		-0.039615
P2RX4	0.282065	1.32586	1.005321-1.748613	0.0457661		0.11411		0.306761	1.35902	1.011242-1.82639	0.041942
PEX11B	-0.393593	0.674629	0.492014-0.925021	0.0145295		-0.161431		-0.434924	0.647314	0.42924-0.97618	0.0379883
PIGC	0.596516	1.81578	1.027251-3.209595	0.0401235		0
POP7	0.634837	1.88672	1.167006-3.050281	0.00959572		0.337261		0.574682	1.77657	0.962723-3.278395	0.0659985
PRRG4	-0.367599	0.692395	0.503442-0.952265	0.0237729		-0.0296359
RBCK1	0.367435	1.44403	1.040925-2.003228	0.0277974		0
RCN2	0.377428	1.45853	1.065863-1.995851	0.018346		0.342494		0.668097	1.95052	1.328189-2.864455	0.000655546
SLC39A1	0.620471	1.8598	1.262668-2.739334	0.00168717		0.229226
SMARCC1	0.435588	1.54587	1.048831-2.27846	0.0277463		0
SNRPF	0.79304	2.21011	1.493819-3.269853	7.24423e-05		0.0700038
SQLE	0.167373	1.1822	1.007631-1.387002	0.0400509		0
STT3A	0.401712	1.49438	1.03829-2.15082	0.0306018		0
SUCO	0.301351	1.35168	1.014032-1.801767	0.03988		0
TMEM14A	-0.238611	0.787721	0.625624-0.991818	0.0423714		0
UBE2S	0.256865	1.29287	1.044937-1.599633	0.018049		0
UCK2	0.323288	1.38166	1.051343-1.815767	0.0203877		0
UNG	0.378238	1.45971	1.0669-1.997144	0.0180377		0
VIL1	0.146828	1.15815	1.006226-1.333023	0.0407096		0
XPO1	-0.651393	0.521319	0.314851-0.863182	0.0113471		-0.627351		-0.777335	0.459629	0.230604-0.916111	0.0271783
ZDHHC11	-0.189847	0.827086	0.695413-0.98369	0.0318856		0

## Sheet: Table S5
Table S5 The overall survival-associated tumor microenvironment-related genes in hepatocellular carcinoma
Gene	Univariate Cox regression analysis					LASSO Cox regression model analysis		Multivariate Cox regression and stepwise regression analysis
	Coeffient	HR	95%CI for HR	P value		Coeffient		Beta	HR	95%CI for HR	P value
ALDH1B1	-0.398738	0.671166	0.474236-0.949874	0.0244379		-0.242259		-0.285966	0.751288	0.513208-1.099815	0.141382
CTSC	0.224861	1.25215	1.040816-1.506393	0.01712		0.268048		0.299012	1.34853	1.099006-1.654696	0.00417926
FABP5	0.182737	1.2005	1.021817-1.410425	0.0262526		0.00269095
GUCY1A1	0.266454	1.30533	1.014518-1.679498	0.0382607		0.327587		0.420116	1.52214	1.157473-2.001693	0.0026427
ID4	0.393366	1.48196	1.035992-2.119906	0.0312758		0.140546
KLRK1	-0.381777	0.682647	0.479341-0.972184	0.0343153		0
MRC1	-0.24813	0.780259	0.64685-0.941182	0.0094983		-0.122676		-0.143159	0.866616	0.708565-1.059922	0.16347
PLAAT4	-0.245524	0.782294	0.643232-0.951421	0.0139467		-0.0915496
SLC46A3	-0.144583	0.865383	0.752135-0.995682	0.0433384		0
SPRY2	0.274921	1.31643	1.000681-1.731801	0.049434		0.154948		0.246177	1.27913	0.970336-1.686182	0.0807504
TARP	-0.532288	0.58726	0.366603-0.940728	0.0268203		-0.399848		-0.495002	0.609569	0.343993-1.080183	0.0899359
TRIM22	-0.237606	0.788513	0.660386-0.9415	0.00863326		-0.187006		-0.26503	0.767183	0.587027-1.002628	0.0522892

## Sheet: Table S6
Table S6 Potentially effective drugs and relevant targets for the high-risk subtypes
Targets	Database	Fold change of high-risk subtypes over intermediate- and low-risk subttypes	P value of t test	Drugs
ARAF	drugbank_druglikeness	0.980499	0.014358	adenosine_triphosphate
CACNA1H	drugbank_druglikeness	1.19962	0.000822552	nifedipine
CACNA1H	drugbank_druglikeness	1.19962	0.000822552	felodipine
CACNA1H	drugbank_druglikeness	1.19962	0.000822552	nitrendipine
CACNA1H	drugbank_druglikeness	1.19962	0.000822552	isradipine
CACNA1H	drugbank_druglikeness	1.19962	0.000822552	cinnarizine
CACNA1H	drugbank_druglikeness	1.19962	0.000822552	zonisamide
CACNA1H	drugbank_druglikeness	1.19962	0.000822552	bepridil
CACNA1H	drugbank_druglikeness	1.19962	0.000822552	flunarizine
CACNA1H	drugbank_druglikeness	1.19962	0.000822552	amiodarone
CACNA1H	drugbank_druglikeness	1.19962	0.000822552	spironolactone
FGFR1	drugbank_druglikeness	1.14881	6.55111e-05	regorafenib
FGFR1	drugbank_druglikeness	1.14881	6.55111e-05	sorafenib
FGFR1	drugbank_druglikeness	1.14881	6.55111e-05	ponatinib
FGFR1	drugbank_druglikeness	1.14881	6.55111e-05	palifermin
GHR	drugbank_druglikeness	0.898297	0.00091224	somatropin_recombinant
GHR	drugbank_druglikeness	0.898297	0.00091224	pegvisomant
IFNGR2	drugbank_druglikeness	1.05729	2.18765e-05	interferon_gamma-1b
IL11RA	drugbank_druglikeness	0.946387	0.00599916	oprelvekin
IL2RB	drugbank_druglikeness	0.939947	0.0322423	denileukin_diftitox
IL2RB	drugbank_druglikeness	0.939947	0.0322423	aldesleukin
IL2RB	drugbank_druglikeness	0.939947	0.0322423	daclizumab
IL2RB	drugbank_druglikeness	0.939947	0.0322423	basiliximab
IL6R	drugbank_druglikeness	0.913938	0.00274116	tocilizumab
KDR	drugbank_druglikeness	0.944116	0.0232463	sorafenib
KDR	drugbank_druglikeness	0.944116	0.0232463	sunitinib
KDR	drugbank_druglikeness	0.944116	0.0232463	ponatinib
KDR	drugbank_druglikeness	0.944116	0.0232463	axitinib
KDR	drugbank_druglikeness	0.944116	0.0232463	cabozantinib
KDR	drugbank_druglikeness	0.944116	0.0232463	regorafenib
KDR	drugbank_druglikeness	0.944116	0.0232463	pazopanib
MAPK1	drugbank_druglikeness	1.02758	0.00214085	arsenic_trioxide
MAPK1	drugbank_druglikeness	1.02758	0.00214085	isoprenaline
MAPK3	drugbank_druglikeness	1.03802	8.1536e-06	arsenic_trioxide
MAPK3	drugbank_druglikeness	1.03802	8.1536e-06	sulindac
PDGFRB	drugbank_druglikeness	1.04395	0.00934159	sorafenib
PDGFRB	drugbank_druglikeness	1.04395	0.00934159	becaplermin
PDGFRB	drugbank_druglikeness	1.04395	0.00934159	imatinib
PDGFRB	drugbank_druglikeness	1.04395	0.00934159	pazopanib
PDGFRB	drugbank_druglikeness	1.04395	0.00934159	sunitinib
PDGFRB	drugbank_druglikeness	1.04395	0.00934159	regorafenib
PDGFRB	drugbank_druglikeness	1.04395	0.00934159	dasatinib
PIK3R1	drugbank_druglikeness	0.944478	0.000113006	isoprenaline
PIK3R2	drugbank_druglikeness	1.04429	0.000250041	isoprenaline
PIK3R3	drugbank_druglikeness	0.951014	0.00133737	isoprenaline
RAC1	drugbank_druglikeness	1.02445	0.000195335	dextromethorphan
STAT5B	drugbank_druglikeness	0.980851	0.0367459	dasatinib
